# Supplementary material for: Proficiency of phenotypic drug susceptibility testing for Mycobacterium tuberculosis in China, 2008–2021
Source: PLoS One. 2024 May 29;19(5):e0304265. doi: 10.1371/journal.pone.0304265 (PMC11135779; doi:10.1371/journal.pone.0304265)
Supplement: S1 File — (XLS) [file pone.0304265.s002.xls]

## Sheet: Sheet1
INH	RD(P<.0001)			SD(P<.0001)			RP(P<.0001)	AR(P<.0001)
	Mean	Upper Limit	Lower Limit	Mean	Upper Limit	Lower Limit	Mean	Mean
1	97.8	99.05	96.54	97.13	98.65	95.61	96.0606	97.3745
2	91.88	94.32	89.43	98.33	99.56	97.11	94.96	94.88
3	91.65	93.28	90.02	92.01	94.11	89.9	86.55	91.4
4	92.31	93.9	90.73	97.78	99.02	96.53	90.53	94.13
5	96.3	97.02	95.59	97.68	98.43	96.93	93.9	96.68
6	97.62	98.07	97.18	97.78	98.39	97.17	95.27	97.6
7	98.36	98.67	98.05	97.38	97.9	96.87	95.83	97.99
8	98.25	98.55	97.94	98.09	98.48	97.7	97.2	98.15
9	98.73	98.97	98.49	98.65	99.01	98.29	97.99	98.75
10	98.13	98.43	97.83	98.8	99.09	98.51	97.44	98.46
11	98.26	98.53	97.99	94.33	95.05	93.6	96.06	97.33
12	99.5	99.68	99.33	98.59	99.02	98.17	98.42	99.08
13	99.23	99.46	99	98.94	99.23	98.66	98.49	99.13
SM	RD(P<.0001)			SD(P<.0001)			RP(P<.0001)	AR(P<.0001)
	Mean	Upper Limit	Lower Limit	Mean	Upper Limit	Lower Limit	Mean	Mean
1	90.91	93.74	88.08	89.83	92.26	87.4	86.1212	89.8081
2	89.17	92.38	85.96	87.59	90.37	84.81	79.19	88.2
3	88.79	90.61	86.98	90	92.44	87.56	77.37	88.73
4	92.33	94.23	90.43	89.58	91.62	87.55	86.83	90.85
5	92.58	93.78	91.38	91.36	92.49	90.24	93.13	91.54
6	94.14	94.89	93.4	90.67	91.72	89.61	90.34	92.45
7	98.34	98.67	98.01	92.31	93.1	91.52	92.46	95.72
8	98.04	98.37	97.71	95.24	95.83	94.66	94.6	96.8
EMB	RD(P<.0001)			SD(P<.0001)			RP(P<.0001)	AR(P<.0001)
	Mean	Upper Limit	Lower Limit	Mean	Upper Limit	Lower Limit	Mean	Mean
1	92.32	95.35	89.3	94.55	96.24	92.85	92.7273	93.4343
2	78.15	83.08	73.22	96.03	97.56	94.51	84.19	90.62
3	66.24	69.75	62.72	88.03	90	86.06	67.79	78.44
4	67.33	70.67	63.98	83.22	85.71	80.73	63.46	75.78
5	70.39	72.57	68.21	97.6	98.19	97	89.76	86.06
6	85.17	86.33	84.01	97.87	98.38	97.37	83.51	90.8
7	76.63	77.88	75.37	98.69	98.99	98.4	87.87	89.07
8	89.31	90.28	88.35	97.86	98.18	97.54	96.17	94.99
9	94.93	95.53	94.33	98.1	98.41	97.78	95.89	96.77
10	96.62	97.12	96.12	99.08	99.28	98.87	97.22	98.2
11	95.59	96.07	95.1	95.34	95.86	94.82	92.14	95.86
12	97.32	97.77	96.87	98.86	99.17	98.55	96.63	97.96
RFP	RD(P<.0001)			SD(P<.0001)			RP(P<.0001)	AR(P<.0001)
	Mean	Upper Limit	Lower Limit	Mean	Upper Limit	Lower Limit	Mean	Mean
1	92.31	94.93	89.68	97.15	98.49	95.81	96.0606	95.0696
2	92.22	94.99	89.46	97.22	98.61	95.84	94.67	95.22
3	78.54	82.07	75.02	96.47	97.51	95.43	79.11	90.72
4	93.83	95.68	91.97	96.19	97.4	94.99	93.15	95.24
5	95.39	96.48	94.3	97.41	98	96.83	93.33	96.56
6	96.34	97.02	95.66	98.07	98.5	97.63	95.66	97.21
7	97.49	97.87	97.1	98.49	98.88	98.1	96.25	97.85
8	96.76	97.19	96.34	97.81	98.21	97.41	96.02	97.23
9	97.09	97.46	96.73	97.82	98.26	97.39	97	97.41
10	96.95	97.33	96.57	98.61	98.92	98.3	96.28	97.71
11	97.98	98.27	97.68	95.79	96.38	95.19	96.25	97.49
12	99.16	99.4	98.91	99.15	99.43	98.86	98.3	99.02
13	99.73	99.9	99.55	99.73	99.85	99.61	99.57	99.76
PZA	RD(P<.0001)			SD(P=.0017)			RP(P=0.1509)	AR(P=.7904)
	Mean	Upper Limit	Lower Limit	Mean	Upper Limit	Lower Limit	Mean	Mean
7	95.26	97.88	92.64	86.23	89.55	82.91	82.22	89.47
8	96.19	97.93	94.45	93.17	95.63	90.71	89.35	94.7
9	97.58	99.14	96.03	94.16	96.02	92.31	84.24	84.57
10	88.66	91.46	85.85	87.45	90.28	84.62	82.03	88.36
11	98.08	99.26	96.91	98.21	99.31	97.11	84.98	87.22
12	87.86	90.98	84.73	87.04	90.42	83.65	81.75	87.74
13	91.91	96.01	87.81	95.36	97.25	93.47	92.16	95.14
KM	RD(P<.0001)			SD(P<.0001)			RP(P<.0001)	AR(P=0.1218)
	Mean	Upper Limit	Lower Limit	Mean	Upper Limit	Lower Limit	Mean	Mean
1	78	85.07	70.93	99.1	100	97.87	99.2	91.6
2	81.12	87.53	74.7	97.98	99.73	96.22	96.84	91.7
3	81.14	85.68	76.61	96.1	97.81	94.39	94.3	90.23
4	78.61	82	75.22	97.21	98.25	96.18	94.12	90.24
5	92.5	94.48	90.52	95.35	96.06	94.65	94.53	94.67
6	95.46	96.38	94.54	98.86	99.17	98.56	95.59	97.77
7	97.87	98.39	97.35	98	98.33	97.67	95.98	97.96
8	97.7	98.17	97.23	98.33	98.62	98.05	96.69	98.09
9	98.46	98.8	98.12	97.83	98.16	97.49	96.86	98.1
10	96.78	97.27	96.29	98.91	99.13	98.68	97.31	98.13
11	97.81	98.21	97.42	93.6	94.15	93.05	92.89	95.55
12	98.79	99.14	98.45	98.95	99.23	98.68	97.99	98.77
13	99.48	99.69	99.26	99.34	99.55	99.13	99.09	99.42
AK	RD(P=0.0713)			SD(P<.0001)			RP(P<.0001)	AR(P<.0001)
	Mean	Upper Limit	Lower Limit	Mean	Upper Limit	Lower Limit	Mean	Mean
1	97.6	100	94.33	99.6	100	98.86	99.2	99.2
2	96.7	100	93.03	98.66	99.96	97.36	96.84	98.19
3	98.94	100	97.46	96.78	98.19	95.36	96.47	97.18
4	94.12	96.56	91.68	96.16	97.26	95.06	93.52	95.59
5	93.14	95.59	90.68	98.04	98.49	97.59	97.94	97.44
6	95.76	96.7	94.81	99	99.28	98.72	95.69	98.07
7	98.13	98.69	97.58	98.85	99.09	98.61	97.04	98.68
8	98.83	99.27	98.4	98.58	98.82	98.33	97.11	98.61
9	98.32	98.67	97.97	98.53	98.81	98.26	97.65	98.47
10	98.03	98.48	97.58	97.83	98.13	97.54	96.63	97.92
11	98.32	98.67	97.97	93.51	94.07	92.96	94.13	95.68
12	98.99	99.35	98.62	96.01	96.49	95.52	95.51	96.94
13	98.78	99.12	98.45	99.06	99.31	98.81	98.66	98.99
CPM	RD(P=0.1490)			SD(P<.0001)			RP(P=0.9884)	AR(P<.0001)
	Mean	Upper Limit	Lower Limit	Mean	Upper Limit	Lower Limit	Mean	Mean
1	94.4	98.74	90.06	98	99.73	96.27	95	97
2	92.31	97.14	87.48	95.97	98.3	93.64	91.28	94.83
3	95.68	98.28	93.07	89.68	92.23	87.13	89.48	90.78
4	91.94	94.43	89.45	94.21	95.61	92.81	89.71	93.39
5	52.45	57.3	47.61	93.6	94.39	92.81	92.99	89.08
6	90.08	91.48	88.68	97.85	98.26	97.44	90.75	95.61
7	84.32	85.81	82.84	98.57	98.84	98.31	91.45	95.23
8	92.99	93.89	92.09	97.86	98.17	97.56	94.15	96.54
9	90.07	91.07	89.07	97.83	98.14	97.53	90.57	94.99
10	73.94	75.28	72.59	95.79	96.2	95.37	86.98	89.2
11	80.8	81.87	79.73	93.99	94.53	93.46	88.38	89.3
OFX	RD(P<.0001)			SD(P<.0001)			RP(P<.0001)	AR(P<.0001)
	Mean	Upper Limit	Lower Limit	Mean	Upper Limit	Lower Limit	Mean	Mean
1	91.5	96.76	86.24	98.4	99.95	96.85	94.1	96.4
2	92.31	97.14	87.48	98.9	100	97.66	92.91	96.9
3	91.36	94.96	87.76	96.83	98.3	95.35	91.72	95.14
4	84.75	88.04	81.46	96.73	97.8	95.67	88.01	93.01
5	90.99	93.4	88.59	96.21	96.84	95.58	94.06	95.33
6	94.38	95.46	93.3	97.29	97.75	96.83	94.41	96.42
7	95.86	96.5	95.21	97.97	98.32	97.62	94.66	97.18
8	93.65	94.57	92.73	98.08	98.36	97.79	96.85	97.03
9	95.08	95.7	94.46	98.4	98.68	98.12	95.44	97.11
10	96.81	97.32	96.3	99.21	99.39	99.02	96.88	98.41
11	94.3	94.93	93.67	96.8	97.19	96.4	93.86	95.96
