# Supplementary material for: Proficiency of phenotypic drug susceptibility testing for Mycobacterium tuberculosis in China, 2008–2021
Source: PLoS One. 2024 May 29;19(5):e0304265. doi: 10.1371/journal.pone.0304265 (PMC11135779; doi:10.1371/journal.pone.0304265)
Supplement: S2 File — (XLSX) [file pone.0304265.s003.xlsx]

## Sheet: Round1
Laboratory	AR（%）									RP（%）									RD（%）									SD（%）
	INH	SM	EMB	RFP	KM	AK	CPM	OFX		INH	SM	EMB	RFP	KM	AK	CPM	OFX		INH	SM	EMB	RFP	KM	AK	CPM	OFX		INH	SM	EMB	RFP	KM	AK	CPM	OFX
1	100	87	93.3333	93.33	93.33	100	100	96.67		100	80	90	100	100	100	100	90		100	75	93.3333	84.62	81.82	100	100	88.89		100	100	93.3333	100	100	100	100	100
2	100	80	90	93.33	86.67	90	90	90		100	80	100	100	90	90	90	90		100	81.25	86.6667	84.62	72.73	71.43	77.78	66.67		100	78.5714	93.3333	100	89.47	95.65	95.24	100
3	93.33	83.3333	93.3333	90	93.33	100	96.67	96.67		100	80	100	90	100	100	100	90		90.9091	100	86.6667	84.6154	81.82	100	100	88.89		94.7368	71.4286	100	94.1176	100	100	95.24	100
4	90	90	93.3333	93.33	85.71	100	100	100		80	80	100	100	100	100	100	100		100	100	100	100	63.64	100	100	100		84.2105	78.5714	86.6667	88.2353	100	100	100	100
5	96.67	83.3333	90	100	96.67	100	96.67	96.67		90	90	90	100	100	100	90	90		100	93.75	100	100	90.91	100	100	88.89		94.7368	78.5714	80	100	100	100	95.24	100
6	96.67	96.6667	100	100	86.67	100	93.33	80		90	90	100	100	100	100	80	80		100	100	100	100	63.64	100	77.78	66.67		94.7368	92.8571	100	100	100	100	100	85.71
7	90	90	93.3333	93.33	93.33	100	96.67	96.67		90	90	80	90	100	100	90	90		90.9091	81.25	93.3333	92.3077	81.82	100	88.89	100		89.4737	100	93.3333	94.1176	100	100	100	95.24
8	100	100	100	100	93.33	100	100	100		100	100	100	100	100	100	100	100		100	100	100	100	81.82	100	100	100		100	100	100	100	100	100	100	100
9	100	93.3333	90	90	86.67	100	96.67	100		100	90	80	90	100	100	90	100		100	87.5	80	76.9231	63.64	100	88.89	100		100	100	100	100	100	100	100	100
10	100	93.3333	90	93.33	93.33	100	96.67	100		100	90	90	100	100	100	100	100		100	87.5	80	84.62	81.82	100	100	100		100	100	100	100	100	100	95.24	100
11	100	100	90	96.6667	93.33	100	96.67	100		100	100	90	90	100	100	100	100		100	100	86.6667	92.3077	81.82	100	100	100		100	100	93.3333	100	100	100	95.24	100
12	96.67	83.3333	93.3333	100	96.67	100	100	100		90	80	90	100	100	100	100	100		90.9091	93.75	93.3333	100	90.91	100	100	100		100	78.5714	93.3333	100	100	100	100	100
13	100	70	93.3333	90						100	60	80	90						100	75	93.3333	76.9231						100	64.2857	93.3333	100
14	100	96.6667	86.6667	90						100	90	80	90						100	93.75	86.6667	92.3077						100	100	86.6667	88.2353
15	96.67	100	90	93.33						90	100	100	90						90.9091	100	80	84.62						100	100	100	100
16	96.67	90	90	93.33						90	90	90	90						100	87.5	86.6667	92.3077						94.7368	92.8571	93.3333	94.1176
17	100	96.6667	90	87						100	100	90	100						100	93.75	80	69.23						100	100	100	100
18	90	90	96.6667	96.6667						100	91	90	90						90.9091	81.25	93.3333	92.3077						89.4737	100	100	100
19	93.33	80	96.6667	96.6667						90	70	100	90						100	87.5	100	100						89.4737	71.4286	93.3333	94.1176
20	100	83.3333	96.6667	93.33						100	70	100	100						100	100	93.3333	84.62						100	71.4286	100	100
21	96.67	93.3333	93.3333	96.6667						100	90	100	100						90.9091	87.5	100	92.3077						100	100	86.6667	100
22	96.67	90	80	100						90	80	70	100						100	87.5	73.3333	100						94.7368	92.8571	86.6667	100
23	100	90	96.6667	96.6667						100	80	100	100						100	93.75	100	92.3077						100	85.7143	93.3333	100
24	96.67	90	96.6667	96.6667						100	90	90	100						100	81.25	100	92.3077						94.7368	100	93.3333	100
25	100	100	100	100						100	100	100	100						100	100	100	100						100	100	100	100
26	100	100	100	100						100	100	100	100						100	100	100	100						100	100	100	100
27	100	80	100	87						100	70	100	80						100	87.5	100	84.6154						100	71.4286	100	88.2353
28	100	90	83.3333	93.33						100	80	70	90						100	100	86.6667	92.3077						100	78.5714	80	94.1176
29	100	90	96.6667	93.33						100	80	90	100						100	93.75	93.3333	100						100	85.7143	100	88.2353
30	100	83.3333	90	93.33						100	80	100	100						100	87.5	86.6667	100						100	85.7143	93.3333	88.2353
31	90	90	93.3333	96.6667						90	91	100	100						81.8182	81.25	100	100						94.7368	100	86.6667	94.1176
32	96.67	83.3333	96.6667	100						90	80	100	100						100	87.5	93.3333	100						94.7368	85.7143	100	100
33	96.67	96.6667	100	100						90	100	100	100						100	93.75	100	100						94.7368	100	100	100

## Sheet: Round2
Laboratory	AR（%）									RP（%）									RD（%）									SD（%）
	INH	SM	EMB	RFP	KM	AK	CPM	OFX		INH	SM	EMB	RFP	KM	AK	CPM	OFX		INH	SM	EMB	RFP	KM	AK	CPM	OFX		INH	SM	EMB	RFP	KM	AK	CPM	OFX
1	96.5517	93.1034	86.2069	100						88.8889	77.7778	88.8889	100						93.75	100	100	100						100	88.8889	80.9524	100
2	96.6667	96.6667	90	100	83.3333	90	90	90		100	90	80	100	90	90	90	80		93.75	91.6667	88.8889	100	72.7273	71.4286	77.7778	66.6667		100	100	90.4762	100	89.4737	95.6522	95.2381	100
3	93.3333	83.3333	90	90						80	80	80	90						87.5	75	77.7778	91.6667						100	88.8889	95.2381	88.8889
4	80	76.6667	86.6667	86.6667	93.3333	100	100	100		80	80	90	80	100	100	100	100		81.25	66.6667	100	75	81.8182	100	100	100		78.5714	83.3333	80.9524	94.4444	100	100	100	100
5	96.6667	96.6667	100	100	93.3333	100	96.6667	100		100	90	100	100	100	100	100	100		93.75	100	100	100	81.8182	100	100	100		100	94.4444	100	100	100	100	95.2381	100
6	93.3333	96.6667	80	96.6667	93.3333	100	96.6667	100		100	100	70	100	100	100	100	100		93.75	100	33.3333	91.6667	81.8182	100	100	100		92.8571	94.4444	100	100	100	100	95.2381	100
7	93.3333	93.3333	86.6667	93.3333						90	90	80	100						93.75	83.3333	55.5556	83.3333						92.8571	100	100	100
8	96.5517	96.5517	93.1034	100	86.6667	100	96.6667	100		100	90	90	100	100	100	90	100		93.75	91.6667	88.8889	100	63.6364	100	88.8889	100		100	100	95.2381	100	100	100	100	100
9	96.6667	100	80	96.6667	85.7143	100	100	100		100	100	70	100	100	100	100	100		93.75	100	33.3333	91.6667	63.6364	100	100	100		100	100	100	100	100	100	100	100
10	93.3333	86.6667	83.3333	90	93.3333	100	96.6667	96.6667		90	80	70	80	100	100	100	90		87.5	66.6667	44.4444	83.3333	81.8182	100	100	88.8889		100	100	100	94.4444	100	100	95.2381	100
11	93.3333	93.3333	96.6667	93.3333	96.6667	100	96.6667	90		100	90	100	100	100	100	90	80		87.5	83.3333	100	83.3333	90.9091	100	88.8889	77.7778		100	100	95.2381	100	100	100	100	95.2381
12	96.6667	90	96.6667	100						100	90	100	100						93.75	100	100	100						100	83.3333	95.2381	100
13	93.3333	83.3333	90	86.6667						90	70	80	80						87.5	58.3333	66.6667	66.6667						100	100	100	100
14	96.6667	76.6667	100	96.6667	96.6667	100	96.6667	96.6667		100	60	100	100	100	100	90	90		93.75	100	100	100	90.9091	100	100	88.8889		100	61.1111	100	94.4444	100	100	95.2381	100
15	96.6667	90	86.6667	100						100	70	80	100						93.75	91.6667	55.5556	100						100	88.8889	100	100
16	90	80	96.6667	93.3333						90	60	90	100						81.25	83.3333	88.8889	91.6667						100	77.7778	100	94.4444
17	96.6667	83.3333	90	90						100	60	80	90						93.75	100	88.8889	91.6667						100	72.2222	90.4762	88.8889
18	96.6667	96.6667	93.3333	96.6667						100	100	90	100						93.75	91.6667	77.7778	91.6667						100	100	100	100
19	96.6667	70	100	100	96.6667	100	100	100		100	50	100	100	100	100	100	100		93.75	100	100	100	90.9091	100	100	100		100	50	100	100	100	100	100	100
20	93.3333	90	90	93.3333						90	80	80	90						87.5	91.6667	66.6667	83.3333						100	88.8889	100	100
21	96.6667	96.6667	96.6667	96.6667						100	90	90	100						93.75	100	88.8889	91.6667						100	94.4444	100	100
22	96.6667	96.6667	100	96.6667						100	100	100	100						93.75	100	100	91.6667						100	94.4444	100	100
23	96.6667	83.3333	96.6667	96.6667						100	60	90	90						93.75	91.6667	88.8889	100						100	77.7778	100	94.4444
24	96.6667	100	83.3333	96.6667						90	100	80	90						93.75	100	88.8889	100						100	100	80.9524	94.4444
25	96.6667	86.6667	93.3333	93.3333						100	80	90	90						93.75	83.3333	77.7778	91.6667						100	88.8889	100	94.4444
26	96.5517	93.1034	82.7586	100						100	77.7778	66.6667	100						93.75	83.3333	55.5556	100						100	100	95.2381	100
27	93.3333	80	93.3333	90						80	60	80	70						93.75	91.6667	88.8889	91.6667						92.8571	72.2222	95.2381	88.8889
28	100	73.3333	83.3333	100						100	60	60	100						100	91.6667	66.6667	100						100	61.1111	90.4762	100
29	100	93.3333	90	93.3333						100	80	80	90						100	83.3333	66.6667	91.6667						100	100	100	94.4444
30	86.6667	70	83.3333	90						80	60	70	100						81.25	75	55.5556	83.3333						92.8571	66.6667	95.2381	94.4444
31					89.6552	93.1034	82.7586	89.6552						88.8889	88.8889	66.6667	77.7778						72.7273	85.7143	66.6667	88.8889						100	95.6522	90.4762	90.4762
32					93.3333	96.6667	90	96.6667						90	90	80	90						90.9091	100	88.8889	88.8889						94.7368	95.6522	90.4762	100
33					90	96.6667	90	100						90	90	80	100						90.9091	100	88.8889	100						89.4737	95.6522	90.4762	100

## Sheet: Round3
Laboratory	AR（%）									RP（%）									RD（%）									SD（%）
	INH	SM	EMB	RFP	KM	AK	CPM	OFX		INH	SM	EMB	RFP	KM	AK	CPM	OFX		INH	SM	EMB	RFP	KM	AK	CPM	OFX		INH	SM	EMB	RFP	KM	AK	CPM	OFX
1	89.6552	93.1034	75.8621	89.6552	90	96.6667	100	90		80	90	80	80	90	90	100	90		84.2105	90	41.6667	66.6667	81.8182	100	100	88.8889		100	100	100	100	94.7368	95.6522	100	90.4762
2	96.6667	96.6667	90	90	93.3333	96.6667	96.6667	96.6667		90	90	80	80	100	100	100	90		100	100	100	88.8889	81.8182	100	100	88.8889		90.9091	90	83.3333	90.4762	100	95.6522	95.2381	100
3	93.3333	86.6667	76.6667	90	93.3333	96.6667	93.3333	96.6667		90	70	70	80	100	100	100	90		100	95	83.3333	88.8889	81.8182	100	100	88.8889		81.8182	70	72.2222	90.4762	100	95.6522	90.4762	100
4	81.4815	85.1852	62.963	85.1852						66.6667	77.7778	66.6667	77.7778						84.2105	80	16.6667	55.5556						81.8182	100	100	100
5	96.6667	93.3333	90	93.3333						100	90	80	80						100	90	83.3333	77.7778						90.9091	100	94.4444	100
6	79.3103	89.6552	79.3103	82.7586						77.7778	88.8889	77.7778	66.6667						78.9474	95	100	77.7778						81.8182	80	66.6667	85.7143
7	93.3333	80	63.3333	86.6667						90	70	30	80						89.4737	85	50	55.5556						100	70	72.2222	100
8	100	90	80	90						100	80	70	80						100	85	50	66.6667						100	100	100	100
9	92.8571	82.1429	67.8571	82.1429						88.8889	44.4444	33.3333	66.6667						94.7368	85	50	66.6667						90.9091	80	83.3333	90.4762
10	90	90	73.3333	90	96.5517	100	100	96.5517		80	80	60	70	100	100	100	100		94.7368	95	50	77.7778	90.9091	100	100	100		81.8182	80	88.8889	95.2381	100	100	100	95.2381
11	100	90	83.3333	93.3333	96.6667	100	100	100		100	80	80	80	100	100	100	100		100	85	58.3333	88.8889	90.9091	100	100	100		100	100	100	95.2381	100	100	100	100
12	93.3333	93.3333	96.6667	93.3333						90	90	100	90						89.4737	90	91.6667	77.7778						100	100	100	100
13	86.6667	96.6667	90	96.6667	96.6667	100	100	100		90	100	90	90	100	100	100	100		78.9474	95	91.6667	88.8889	90.9091	100	100	100		100	100	88.8889	100	100	100	100	100
14	90	73.3333	70	86.6667						80	50	50	70						84.2105	70	50	66.6667						100	80	83.3333	95.2381
15	88.8889	85.1852	70.3704	85.1852						100	75	62.5	62.5						89.4737	80	75	77.7778						90.9091	100	72.2222	90.4762
16	73.3333	70	76.6667	80						70	40	70	80						63.1579	95	75	66.6667						90.9091	20	77.7778	85.7143
17	96.2963	74.0741	81.4815	77.7778	96.4286	96.4286	92.8571	89.2857		100	55.5556	55.5556	55.5556	100	100	100	87.5		94.7368	75	66.6667	55.5556	90.9091	100	100	88.8889		100	80	94.4444	90.4762	100	95.6522	90.4762	90.4762
18	96.6667	93.3333	83.3333	96.6667	90	93.3333	90	93.3333		90	80	60	90	90	90	80	90		100	90	75	88.8889	90.9091	100	88.8889	100		90.9091	100	88.8889	100	89.4737	91.3043	90.4762	90.4762
19	93.3333	90	73.3333	90	86.6667	100	96.6667	93.3333		90	80	70	80	90	100	100	90		100	85	33.3333	66.6667	63.6364	100	100	88.8889		81.8182	100	100	100	100	100	95.2381	95.2381
20	96.6667	80	80	93.3333						90	70	70	80						100	75	75	77.7778						90.9091	90	83.3333	100
21	92.8571	92.8571	78.5714	85.7143	93.3333	100	90	100		75	87.5	75	62.5	100	100	90	100		94.7368	90	58.3333	66.6667	81.8182	100	100	100		90.9091	100	94.4444	95.2381	100	100	85.7143	100
22	83.3333	83.3333	76.6667	83.3333						80	70	70	70						89.4737	90	75	77.7778						72.7273	70	77.7778	85.7143
23	82.1429	75	64.2857	89.2857	54.1667	87.5	41.6667	100		70	60	50	80	57.1429	85.7143	42.8571	100		89.4737	100	100	88.8889	100	100	100	100		72.7273	30	44.4444	90.4762	42.1053	86.9565	33.3333	100
24	81.4815	88.8889	81.4815	92.5926						77.7778	77.7778	77.7778	77.7778						78.9474	85	66.6667	88.8889						90.9091	100	94.4444	95.2381
25	90	86.6667	76.6667	90						70	80	70	80						89.4737	95	75	88.8889						90.9091	70	77.7778	90.4762
26	86.2069	82.7586	51.7241	86.2069						77.7778	66.6667	44.4444	88.8889						89.4737	90	100	88.8889						81.8182	70	22.2222	85.7143
27	100	93.3333	80	90						100	90	80	80						100	90	50	88.8889						100	100	100	90.4762
28	86.6667	93.3333	83.3333	90						70	80	80	80						89.4737	90	75	66.6667						81.8182	100	88.8889	100
29	93.3333	86.6667	80	90						90	80	70	80						100	80	66.6667	66.6667						81.8182	100	88.8889	100
30	93.3333	86.6667	80	90						90	80	70	80						100	80	66.6667	66.6667						81.8182	100	88.8889	100
31	93.3333	86.6667	76.6667	90						90	80	70	80						100	80	58.3333	66.6667						81.8182	100	88.8889	100
32	86.6667	80	76.6667	93.3333						80	60	70	90						89.4737	70	58.3333	77.7778						81.8182	100	88.8889	100
33	86.2069	93.1034	65.5172	96.5517						80	80	40	90						84.2105	100	83.3333	88.8889						90.9091	80	55.5556	100
34	89.2857	89.2857	82.1429	92.8571						88.8889	77.7778	77.7778	77.7778						84.2105	90	66.6667	88.8889						100	90	94.4444	95.2381
35	100	92	84	96	89.6552	96.5517	93.1034	96.5517		100	88.8889	77.7778	88.8889	88.8889	88.8889	77.7778	88.8889		100	90	66.6667	88.8889	81.8182	100	88.8889	88.8889		100	100	100	100	94.7368	95.6522	95.2381	100
36	84.6154	88.4615	84.6154	96.1538	90	100	93.3333	100		50	66.6667	66.6667	100	100	100	90	100		89.4737	100	83.3333	88.8889	72.7273	100	77.7778	100		81.8182	70	88.8889	100	100	100	100	100
37	92.8571	85.7143	67.8571	92.8571	96.6667	96.6667	96.6667	96.6667		75	62.5	37.5	75	90	100	90	100		94.7368	90	58.3333	77.7778	100	100	100	100		90.9091	80	77.7778	100	94.7368	95.6522	95.2381	95.2381
38	82.1429	96.4286	85.7143	92.8571	92.8571	93.3333	93.1034	96.5517		75	87.5	75	75	100	100	100	100		78.9474	100	91.6667	77.7778	81.8182	100	100	100		90.9091	90	83.3333	100	100	91.3043	90.4762	95.2381
39	85.1852	92.5926	81.4815	96.2963	93.3333	96.6667	86.6667	96.6667		71.4286	71.4286	57.1429	100	100	100	80	90		84.2105	100	100	88.8889	81.8182	100	100	88.8889		90.9091	80	72.2222	100	100	95.6522	80.9524	100
40	81.4815	92.5926	88.8889	88.8889	86.6667	96.6667	96.6667	100		71.4286	85.7143	71.4286	85.7143	90	100	100	100		78.9474	95	91.6667	66.6667	63.6364	100	88.8889	100		90.9091	90	88.8889	100	100	95.6522	100	100
41	82.1429	89.2857	85.7143	89.2857	86.6667	90	73.3333	66.6667		62.5	75	75	62.5	80	80	60	40		73.6842	85	83.3333	88.8889	72.7273	85.7143	77.7778	44.4444		100	100	88.8889	90.4762	94.7368	91.3043	71.4286	76.1905
42	92.5926	81.4815	74.0741	96.2963						88.8889	77.7778	55.5556	88.8889						89.4737	75	58.3333	88.8889						100	100	88.8889	100
43	96.2963	74.0741	81.4815	77.7778	86.6667	93.3333		90		100	55.5556	55.5556	55.5556	90	90		90		94.7368	75	66.6667	55.5556	72.7273	85.7143		77.7778		100	80	94.4444	90.4762	94.7368	95.6522		95.2381
44	93.1034	96.5517	79.3103	89.6552	90	100		93.3333		100	88.8889	77.7778	66.6667	100	100		90		89.4737	95	50	77.7778	72.7273	100		77.7778		100	100	100	95.2381	100	100		100
45	93.1034	96.5517	79.3103	96.5517						88.8889	88.8889	77.7778	88.8889						89.4737	95	50	88.8889						100	100	100	100
46	92.8571	89.2857	78.5714	92.8571						87.5	75	75	75						94.7368	85	50	88.8889						90.9091	100	100	95.2381
47	96.4286	89.2857	75	92.8571	93.3333	100		100		100	75	62.5	75	100	100		100		94.7368	85	41.6667	77.7778	81.8182	100		100		100	100	100	100	100	100		100
48	96.4286	92.8571	78.5714	96.4286	90	96.6667		96.6667		100	75	75	87.5	90	90		90		94.7368	90	50	88.8889	81.8182	100		100		100	100	100	100	94.7368	95.6522		95.2381
49	93.1034	96.5517	75.8621	96.5517	83.3333	96.6667		93.3333		100	88.8889	66.6667	88.8889	90	90		80		89.4737	95	41.6667	88.8889	63.6364	100		88.8889		100	100	100	100	94.7368	95.6522		95.2381
50	96.5517	96.5517	86.2069	96.5517	90	100		96.6667		100	88.8889	77.7778	88.8889	100	100		90		94.7368	95	66.6667	88.8889	72.7273	100		88.8889		100	100	100	100	100	100		100
51	93.1034	96.5517	79.3103	93.1034	93.1034	100		96.5517		88.8889	88.8889	66.6667	88.8889	100	100		100		94.7368	95	58.3333	77.7778	81.8182	100		88.8889		90.9091	100	94.4444	100	100	100		100
52	96.6667	93.3333	83.3333	96.6667	93.3333	100		96.6667		90	90	60	90	100	100		90		100	100	75	88.8889	81.8182	100		88.8889		90.9091	80	88.8889	100	100	100		100
53	96.6667	96.6667	83.3333	93.3333	93.3333	100		96.6667		90	90	70	80	100	100		90		100	95	66.6667	88.8889	81.8182	100		88.8889		90.9091	100	94.4444	95.2381	100	100		100
54	93.1034	93.1034	72.4138	89.6552						88.8889	77.7778	55.5556	66.6667						94.7368	90	41.6667	77.7778						90.9091	100	94.4444	95.2381
55	96.4286	89.2857	78.5714	92.8571						100	75	75	75						94.7368	85	50	77.7778						100	100	100	100
56	96.5517	89.6552	79.3103	89.6552						88.8889	77.7778	66.6667	77.7778						100	85	58.3333	66.6667						90.9091	100	94.4444	100
57	96.4286	96.4286	85.7143	89.2857						100	87.5	75	62.5						94.7368	95	66.6667	77.7778						100	100	100	95.2381
58	100	89.6552	82.7586	96.5517						100	77.7778	77.7778	88.8889						100	85	58.3333	88.8889						100	100	100	100

## Sheet: Round4
Laboratory	AR（%）									RP（%）									RD（%）									SD（%）
	INH	SM	EMB	RFP	KM	AK	CPM	OFX		INH	SM	EMB	RFP	KM	AK	CPM	OFX		INH	SM	EMB	RFP	KM	AK	CPM	OFX		INH	SM	EMB	RFP	KM	AK	CPM	OFX
1	93.3333	96.6667	66.6667	93.3333	90	96.6667	100	96.6667		90	100	50	90	100	100	100	100		90	100	78.5714	100	72.7273	100	100	100		100	93.75	56.25	88.8889	100	95.6522	100	95.2381
2	90	96.6667	83.3333	100	90	96.6667	96.6667	93.3333		80	90	80	100	100	90	90	90		90	100	92.8571	100	72.7273	85.7143	88.8889	77.7778		90	93.75	75	100	100	100	100	100
3	93.3333	83.3333	76.6667	90	90	96.6667	90	96.6667		90	90	60	80	90	100	90	100		90	100	85.7143	91.6667	90.9091	100	100	100		100	68.75	68.75	88.8889	89.4737	95.6522	85.7143	95.2381
4	90	100	70	100	89.2857	85.7143	89.2857	89.2857		80	100	60	100	87.5	75	75	62.5		90	100	50	100	81.8182	100	77.7778	77.7778		90	100	87.5	100	94.7368	82.6087	95.2381	95.2381
5	93.3333	90	76.6667	90	90	93.3333	90	90		90	90	60	80	100	90	80	90		90	78.5714	78.5714	100	72.7273	85.7143	66.6667	77.7778		100	100	75	83.3333	100	95.6522	100	95.2381
6	93.3333	100	70	96.6667						90	100	50	100						90	100	71.4286	91.6667						100	100	68.75	100
7	90	100	70	96.6667	90	96.6667	83.3333	90		80	100	60	90	90	90	80	80		85	100	64.2857	100	72.7273	85.7143	100	77.7778		100	100	75	94.4444	100	100	76.1905	95.2381
8	93.3333	100	80	100	89.2857	96.4286	89.2857	92.8571		90	100	70	100	100	100	87.5	100		90	100	71.4286	100	81.8182	100	77.7778	88.8889		100	100	87.5	100	94.7368	95.6522	95.2381	95.2381
9	100	83.3333	73.3333	93.3333	96.6667	100	100	100		100	80	60	100	100	100	100	100		100	85.7143	85.7143	91.6667	90.9091	100	100	100		100	81.25	62.5	94.4444	100	100	100	100
10	100	96.6667	76.6667	96.6667	90	100	100	96.6667		100	90	70	90	100	100	100	100		100	100	85.7143	91.6667	72.7273	100	100	100		100	93.75	68.75	100	100	100	100	95.2381
11	100	90	83.3333	100	93.3333	100	100	96.6667		100	80	80	100	100	100	100	90		100	85.7143	64.2857	100	81.8182	100	100	88.8889		100	93.75	100	100	100	100	100	100
12	96.6667	93.3333	70	93.3333	90	93.3333	93.3333	80		90	90	50	90	90	90	90	70		95	85.7143	50	91.6667	72.7273	85.7143	88.8889	66.6667		100	100	87.5	94.4444	100	95.6522	95.2381	85.7143
13	93.3333	96.6667	70	100	92.8571	92.8571	89.2857	92.8571		90	90	60	100	87.5	87.5	75	75		90	100	78.5714	100	90.9091	100	100	77.7778		100	93.75	62.5	100	94.7368	91.3043	85.7143	100
14	86.6667	93.3333	83.3333	93.3333	78.5714	92.8571	89.2857	82.1429		80	90	70	90	50	75	75	62.5		80	100	78.5714	83.3333	72.7273	85.7143	88.8889	55.5556		100	87.5	87.5	100	84.2105	95.6522	90.4762	95.2381
15	93.3333	100	70	96.6667	89.6552	96.5517	93.1034	93.1034		90	100	60	100	100	100	88.8889	100		90	100	35.7143	91.6667	72.7273	100	77.7778	88.8889		100	100	100	100	100	95.6522	100	95.2381
16	100	90	76.6667	96.6667	93.3333	96.6667	100	96.6667		100	90	60	90	100	100	100	100		100	78.5714	50	91.6667	81.8182	100	100	100		100	100	100	100	100	95.6522	100	95.2381
17	93.3333	100	86.6667	96.6667	93.3333	100	100	93.3333		90	100	80	100	100	100	100	90		90	100	85.7143	91.6667	81.8182	100	100	77.7778		100	100	87.5	100	100	100	100	100
18	96.6667	93.3333	73.3333	100	93.3333	100	100	100		100	90	70	100	100	100	100	100		100	85.7143	50	100	81.8182	100	100	100		90	100	93.75	100	100	100	100	100
19	96.6667	100	70	96.6667	86.6667	96.6667	100	93.3333		100	100	50	100	90	100	100	80		100	100	71.4286	91.6667	72.7273	100	100	77.7778		90	100	68.75	100	94.7368	95.6522	100	100
20	96.6667	100	86.6667	100	93.3333	86.6667	83.3333	96.6667		100	100	70	100	90	90	90	90		95	100	78.5714	100	90.9091	100	100	88.8889		100	100	93.75	100	94.7368	82.6087	76.1905	100
21	86.6667	90	76.6667	93.3333	83.3333	93.3333	86.6667	96.6667		70	80	70	90	70	80	70	90		80	92.8571	78.5714	100	63.6364	85.7143	77.7778	100		100	87.5	75	88.8889	94.7368	95.6522	90.4762	95.2381
22	93.1034	86.2069	89.6552	100	89.6552	93.1034	89.6552	93.1034		90	90	80	100	88.8889	88.8889	88.8889	88.8889		90	78.5714	85.7143	100	72.7273	85.7143	88.8889	77.7778		100	93.75	93.75	100	100	95.6522	90.4762	100
23	96.6667	86.6667	83.3333	96.6667	93.3333	96.6667	90	93.3333		100	80	70	100	90	90	90	90		100	92.8571	85.7143	91.6667	90.9091	85.7143	88.8889	88.8889		90	81.25	81.25	100	94.7368	100	90.4762	95.2381
24	90	96.6667	80	90	93.3333	100	100	96.6667		80	90	60	70	100	100	100	90		85	92.8571	71.4286	100	81.8182	100	100	88.8889		100	100	87.5	83.3333	100	100	100	100
25	90	96.6667	73.3333	96.6667	90	100	96.6667	83.3333		80	100	50	90	90	100	100	70		85	100	57.1429	100	81.8182	100	100	44.4444		100	93.75	87.5	94.4444	94.7368	100	95.2381	100
26	96.6667	93.3333	70	93.3333	90	100	93.3333	96.6667		100	90	40	90	100	100	100	100		100	100	50	91.6667	81.8182	100	100	100		90	87.5	87.5	94.4444	94.7368	100	90.4762	95.2381
27	90	83.3333	73.3333	93.3333	83.3333	93.3333	90	100		80	70	60	90	80	80	80	100		85	78.5714	42.8571	83.3333	81.8182	100	88.8889	100		100	87.5	100	100	84.2105	91.3043	90.4762	100
28	96.6667	93.3333	66.6667	93.3333						100	90	40	90						100	92.8571	42.8571	91.6667						90	93.75	87.5	94.4444
29	96.6667	90	73.3333	96.6667	90	100	100	90		90	90	70	100	100	100	100	80		95	78.5714	42.8571	91.6667	72.7273	100	100	66.6667		100	100	100	100	100	100	100	100
30	93.1034	93.1034	79.3103	96.5517						88.8889	88.8889	66.6667	100						90	100	85.7143	100						100	87.5	75	94.4444
31					79.3103	89.6552	82.7586	89.6552						88.8889	77.7778	66.6667	88.8889						54.5455	71.4286	44.4444	66.6667						94.7368	95.6522	100	100
32	90	86.6667	76.6667	90	83.3333	90	86.6667	86.6667		90	90	60	90	70	80	70	70		85	100	85.7143	83.3333	81.8182	85.7143	88.8889	77.7778		100	75	68.75	94.4444	84.2105	91.3043	85.7143	90.4762
33	93.3333	83.3333	80	90	90	86.6667	83.3333	90		90	90	70	80	80	70	70	80		90	100	85.7143	91.6667	81.8182	71.4286	88.8889	88.8889		100	68.75	75	88.8889	94.7368	91.3043	80.9524	90.4762
34	93.3333	96.6667	73.3333	100	92.8571	96.4286	89.2857	92.8571		90	90	70	100	100	100	87.5	100		90	100	78.5714	100	81.8182	100	88.8889	88.8889		100	93.75	68.75	100	100	95.6522	90.4762	95.2381
35	93.3333	93.3333	70	93.3333	89.2857	89.2857	89.2857	96.4286		90	100	60	90	87.5	87.5	87.5	87.5		90	100	64.2857	100	72.7273	71.4286	100	100		100	87.5	75	88.8889	100	95.6522	85.7143	95.2381
36	90	96.6667	73.3333	96.6667	90	93.3333	90	90		80	90	50	100	100	90	80	90		85	92.8571	64.2857	100	72.7273	85.7143	66.6667	77.7778		100	100	81.25	94.4444	100	95.6522	100	95.2381
37	90	83.3333	76.6667	86.6667	89.6552	93.1034	93.1034	89.6552		80	80	60	70	100	88.8889	88.8889	77.7778		85	64.2857	64.2857	75	72.7273	85.7143	88.8889	88.8889		100	100	87.5	94.4444	100	95.6522	95.2381	90.4762
38	100	86.6667	80	96.6667	89.6552	93.1034	93.1034	89.6552		100	80	80	100	100	88.8889	88.8889	88.8889		100	85.7143	57.1429	91.6667	81.8182	100	88.8889	100		100	87.5	100	100	94.7368	91.3043	95.2381	85.7143
39	100	93.3333	76.6667	96.6667	93.1034	93.1034	89.6552	89.6552		100	90	70	100	100	100	88.8889	88.8889		100	85.7143	50	91.6667	81.8182	100	88.8889	100		100	100	100	100	100	91.3043	90.4762	85.7143
40	100	90	63.3333	100	89.6552	89.6552	89.6552	96.5517		100	90	50	100	100	100	88.8889	100		100	78.5714	28.5714	100	81.8182	85.7143	88.8889	100		100	100	93.75	100	94.7368	91.3043	90.4762	95.2381
41	96.6667	90	73.3333	96.6667	93.3333	93.3333	93.3333	90		90	90	60	100	100	90	90	80		95	78.5714	57.1429	91.6667	81.8182	85.7143	88.8889	88.8889		100	100	87.5	100	100	95.6522	95.2381	90.4762
42	100	90	83.3333	100	93.3333	93.3333	100	96.6667		100	90	80	100	100	100	100	90		100	78.5714	64.2857	100	81.8182	100	100	88.8889		100	100	100	100	100	91.3043	100	100
43	93.3333	90	90	96.6667	93.3333	100	100	93.3333		90	90	80	100	100	100	100	90		90	100	85.7143	100	81.8182	100	100	77.7778		100	81.25	93.75	94.4444	100	100	100	100
44	93.3333	93.3333	86.6667	100	93.3333	100	96.6667	93.3333		90	90	80	100	100	100	90	90		90	100	92.8571	100	81.8182	100	100	77.7778		100	87.5	81.25	100	100	100	95.2381	100
45	93.3333	90	73.3333	100	90	100	96.6667	93.3333		90	80	70	100	100	100	90	90		90	100	100	100	72.7273	100	100	77.7778		100	81.25	50	100	100	100	95.2381	100
46	93.3333	93.3333	70	96.6667	92.5926	100	92.5926	92.5926		90	90	50	100	100	100	87.5	87.5		90	85.7143	50	91.6667	81.8182	100	100	77.7778		100	100	87.5	100	100	100	90.4762	100
47	100	83.3333	70	90	93.3333	96.6667	93.3333	93.3333		100	80	50	80	100	100	90	90		100	100	78.5714	100	81.8182	100	100	88.8889		100	68.75	62.5	83.3333	100	95.6522	90.4762	95.2381
48	96.6667	100	70	96.6667	86.6667	100	100	93.3333		100	100	50	100	90	100	100	80		100	100	71.4286	91.6667	72.7273	100	100	77.7778		90	100	68.75	100	94.7368	100	100	100
49	93.3333	70	76.6667	96.6667	93.3333	100	93.3333	96.6667		90	50	60	100	100	100	90	90		95	92.8571	50	91.6667	81.8182	100	100	88.8889		90	50	100	100	100	100	90.4762	100
50	93.3333	66.6667	73.3333	96.6667	93.3333	100	93.3333	96.6667		90	50	70	100	100	100	90	90		90	92.8571	57.1429	91.6667	81.8182	100	100	88.8889		100	43.75	87.5	100	100	100	90.4762	100
51	96.6667	86.6667	70	90	90	100	100	86.6667		90	70	60	80	90	100	100	80		95	85.7143	35.7143	83.3333	81.8182	100	100	55.5556		100	87.5	100	94.4444	94.7368	100	100	100
52	93.3333	80	76.6667	86.6667	90	86.6667	93.3333	96.6667		100	60	80	80	100	80	90	90		95	100	85.7143	91.6667	72.7273	85.7143	77.7778	88.8889		90	62.5	68.75	83.3333	100	86.9565	100	100
53	93.3333	83.3333	83.3333	93.3333	90	96.6667	93.3333	90		90	70	70	90	100	90	90	80		95	100	92.8571	100	72.7273	85.7143	88.8889	66.6667		90	68.75	75	88.8889	100	100	95.2381	100
54	83.3333	83.3333	70	80						70	70	50	60						80	78.5714	35.7143	58.3333						90	87.5	100	94.4444
55	93.3333	83.3333	76.6667	93.3333	90	100	96.6667	100		80	70	70	90	100	100	100	100		90	78.5714	50	83.3333	81.8182	100	88.8889	100		100	87.5	100	100	94.7368	100	100	100

## Sheet: Round5
Laboratory	AR（%）									RP（%）									RD（%）									SD（%）
	INH	SM	EMB	RFP	KM	AK	CPM	OFX		INH	SM	EMB	RFP	KM	AK	CPM	OFX		INH	SM	EMB	RFP	KM	AK	CPM	OFX		INH	SM	EMB	RFP	KM	AK	CPM	OFX
1	100	96.6667	100	100	96.6667	100	93.3333	93.3333		100	100	100	100	100	100	90	90		100	100	100	100	100	100	66.6667	100		100	94.1176	100	100	96	100	96.2963	92.3077
2	100	93.3333	100	100	96.6667	96.6667	93.3333	100		100	100	100	100	100	100	90	100		100	92.3077	100	100	100	100	66.6667	100		100	94.1176	100	100	96	96.2963	96.2963	100
3	100	96.2963	96.2963	96.2963	92.5926	96.2963	81.4815	100		100	100	85.7143	85.7143	100	100	71.4286	100		100	100	91.6667	90	100	100	100	100		100	94.1176	100	100	92	96.2963	81.4815	100
4	96.5517	93.1034	79.3103	96.5517	93.1034	93.1034	93.1034	96.5517		88.8889	77.7778	100	88.8889	88.8889	100	100	100		94.7368	100	50	100	100	66.6667	66.6667	100		100	88.2353	100	95	92	96.2963	96.2963	96.1538
5	83.3333	80	70	86.6667	90	100	86.6667	90		88.8889	77.7778	116.667	103.704	88.8889	100	140	100		78.9474	84.6154	41.6667	100	100	100	33.3333	50		90.9091	76.4706	88.8889	80	88	100	92.5926	96.1538
6	100	93.3333	93.3333	96.6667	93.3333	96.6667	83.3333	96.6667		100	90	100	90	90	100	90	90		100	100	83.3333	100	100	100	33.3333	100		100	88.2353	100	95	92	96.2963	88.8889	96.1538
7	93.3333	90	86.6667	100	86.6667	96.6667	86.6667	100		90	90	90	100	90	100	100	100		94.7368	92.3077	75	100	60	66.6667	0	100		90.9091	88.2353	94.4444	100	92	100	96.2963	100
8	100	92.8571	92.8571	100	96.4286	100	92.8571	100		100	100	100	100	100	100	100	100		100	92.3077	83.3333	100	100	100	33.3333	100		100	94.1176	100	100	96	100	100	100
9	100	93.3333	80	100	100	100	93.3333	100		100	100	80	100	100	100	90	100		100	100	91.6667	100	100	100	66.6667	100		100	88.2353	72.2222	100	100	100	96.2963	100
10	92.3077	88.4615	73.0769	100	96.1538	100	92.3077	100		100	87.5	87.5	100	100	100	100	100		94.7368	76.9231	41.6667	100	80	100	33.3333	100		90.9091	100	100	100	100	100	100	100
11	100	93.3333	66.6667	100	100	100	93.3333	100		100	90	90	100	100	100	100	100		100	92.3077	16.6667	100	100	100	33.3333	100		100	94.1176	100	100	100	100	100	100
12	100	96.1538	73.0769	100	92.3077	96.1538	92.3077	100		100	100	100	100	87.5	100	87.5	100		100	100	41.6667	100	100	100	66.6667	100		100	94.1176	100	100	92	96.2963	96.2963	100
13	100	96.6667	100	100	96.6667	96.6667	86.6667	100		100	100	100	100	100	100	80	100		100	100	100	100	100	100	66.6667	100		100	94.1176	100	100	96	96.2963	88.8889	100
14	100	93.3333	73.3333	100	96.6667	100	93.3333	100		100	100	100	100	100	100	100	100		100	92.3077	33.3333	100	100	100	100	100		100	94.1176	100	100	96	100	92.5926	100
15	96.6667	96.6667	100	96.6667	100	100	93.3333	93.3333		100	90	100	100	100	100	90	90		94.7368	100	100	90	100	100	100	100		100	94.1176	100	100	100	100	92.5926	92.3077
16	92.5926	92.5926	81.4815	92.5926	96.2963	96.2963	92.5926	92.5926		85.7143	100	85.7143	85.7143	85.7143	85.7143	100	85.7143		89.4737	92.3077	58.3333	90	80	66.6667	33.3333	50		100	94.1176	100	95	100	100	100	100
17	100	93.3333	83.3333	100	96.6667	96.6667	86.6667	100		100	100	100	100	100	100	90	100		100	92.3077	58.3333	100	100	100	33.3333	100		100	94.1176	100	100	96	96.2963	92.5926	100
18	100	96.6667	86.6667	96.6667	96.6667	90	96.6667	100		100	100	90	90	100	90	100	100		100	100	75	90	100	33.3333	100	100		100	94.1176	94.4444	100	96	96.2963	96.2963	100
19	100	79.3103	96.5517	100	93.1034	93.1034	86.2069	100		100	77.7778	88.8889	100	77.7778	100	77.7778	100		100	84.6154	91.6667	100	100	100	100	100		100	76.4706	100	100	92	92.5926	85.1852	100
20	100	93.3333	100	96.6667	96.6667	96.6667	86.6667	100		100	90	100	90	100	100	80	100		100	92.3077	100	100	100	100	66.6667	100		100	94.1176	100	95	96	96.2963	88.8889	100
21	100	96.6667	96.6667	96.6667	90	96.6667	80	100		100	90	100	90	80	100	100	100		100	92.3077	91.6667	100	100	100	100	100		100	100	100	95	88	96.2963	77.7778	100
22	96.5517	93.1034	82.7586	100	93.1034	100	89.6552	96.5517		100	100	88.8889	100	100	100	100	100		94.7368	92.3077	58.3333	100	100	100	33.3333	100		100	94.1176	100	100	92	100	96.2963	96.1538
23	93.3333	90	90	90	90	96.6667	93.3333	86.6667		80	90	80	80	80	90	100	90		94.7368	100	91.6667	90	100	100	33.3333	75		90.9091	82.3529	88.8889	90	88	96.2963	100	88.4615
24	100	96.6667	100	100	93.3333	96.6667	86.6667	100		100	100	100	100	90	100	80	100		100	100	100	100	80	100	66.6667	100		100	94.1176	100	100	96	96.2963	88.8889	100
25	100	93.3333	86.6667	100	96.6667	100	76.6667	96.6667		100	90	80	100	100	100	90	90		100	100	66.6667	100	100	100	100	100		100	88.2353	100	100	96	100	74.0741	96.1538
26	88.4615	88.4615	84.6154	92.3077	92.3077	92.3077	90.9091	92		88.8889	77.7778	77.7778	88.8889	88.8889	88.8889	66.6667	77.7778		89.4737	92.3077	75	90	80	66.6667	66.6667	75		90.9091	88.2353	94.4444	95	96	96.2963	96.2963	96.1538
27	96.6667	90	76.6667	90	90	93.3333	86.6667	93.3333		90	90	70	80	90	100	100	90		94.7368	92.3077	50	90	80	66.6667	0	75		100	88.2353	94.4444	90	92	96.2963	96.2963	96.1538
28	96.6667	86.6667	96.6667	93.3333	93.3333	100	93.3333	96.6667		90	90	100	80	90	100	90	90		94.7368	92.3077	91.6667	90	100	100	100	100		100	82.3529	100	95	92	100	92.5926	96.1538
29	96	92	72	88	96	100	96	92		83.3333	100	83.3333	83.3333	83.3333	100	100	100		94.7368	92.3077	50	90	100	100	66.6667	75		100	94.1176	94.4444	90	96	100	100	96.1538
30	93.3333	96.6667	93.3333	100	93.3333	93.3333	90	100		100	100	80	100	90	100	100	100		94.7368	92.3077	83.3333	100	100	33.3333	0	100		90.9091	100	100	100	92	100	100	100
31	100	90	70	93.3333	93.3333	100	90	100		100	90	90	90	90	100	100	100		100	100	100	90	100	100	100	100		100	82.3529	50	95	92	100	88.8889	100
32	100	96.2963	81.4815	96.2963	92.5926	96.2963	85.1852	100		100	100	85.7143	85.7143	100	100	85.7143	100		100	100	58.3333	100	100	100	100	100		100	94.1176	100	95	92	96.2963	85.1852	100
33	100	92.5926	96.2963	96.2963	92.5926	96.2963	81.4815	96.2963		100	100	85.7143	85.7143	100	100	71.4286	100		100	92.3077	91.6667	90	100	100	100	100		100	94.1176	100	100	92	96.2963	81.4815	96.1538
34	100	92.5926	92.5926	92.5926	88.8889	96.2963	77.7778	92.5926		100	100	85.7143	85.7143	100	100	71.4286	100		100	92.3077	83.3333	80	100	100	66.6667	75		100	94.1176	100	100	88	96.2963	81.4815	96.1538
35	100	85.1852	88.8889	100	100	100	96.2963	100		100	71.4286	71.4286	100	100	100	100	100		100	76.9231	75	100	100	100	100	100		100	94.1176	100	100	100	100	96.2963	100
36	83.3333	76.6667	76.6667	83.3333	83.3333	96.6667	93.3333	90		60	90	60	60	60	90	80	80		78.9474	84.6154	58.3333	90	100	100	66.6667	50		90.9091	70.5882	88.8889	80	80	96.2963	96.2963	96.1538
37	80	86.6667	80	83.3333	80	100	93.3333	86.6667		50	90	50	80	70	100	80	70		78.9474	92.3077	66.6667	100	100	100	66.6667	50		81.8182	82.3529	88.8889	75	76	100	96.2963	92.3077
38	83.3333	86.6667	80	86.6667	86.6667	100	90	86.6667		60	90	60	70	80	100	100	80		78.9474	84.6154	66.6667	100	80	100	33.3333	25		90.9091	88.2353	88.8889	80	88	100	96.2963	96.1538
39	83.3333	83.3333	73.3333	86.6667	86.6667	100	93.3333	90		60	90	60	70	70	100	80	80		78.9474	84.6154	50	100	100	100	66.6667	50		90.9091	82.3529	88.8889	80	84	100	96.2963	96.1538
40	83.3333	83.3333	66.6667	86.6667	90	100	93.3333	90		60	90	70	70	80	100	80	80		78.9474	84.6154	33.3333	100	100	100	66.6667	50		90.9091	82.3529	88.8889	80	88	100	96.2963	96.1538
41	100	96.6667	86.6667	96.6667	83.3333	96.6667	73.3333	100		100	90	90	90	80	100	60	100		100	100	66.6667	90	80	100	33.3333	100		100	94.1176	100	100	84	96.2963	77.7778	100
42	100	93.3333	93.3333	96.6667	93.3333	96.6667	86.6667	96.6667		100	90	100	90	90	100	80	90		100	100	83.3333	100	100	100	66.6667	100		100	88.2353	100	95	92	96.2963	88.8889	96.1538
43	93.3333	86.6667	86.6667	100	80	90	73.3333	96.6667		90	90	90	100	80	90	90	90		94.7368	92.3077	75	100	60	66.6667	0	100		90.9091	82.3529	94.4444	100	84	92.5926	81.4815	96.1538
44	93.3333	93.3333	86.2069	100	86.6667	93.3333	86.6667	100		90	90	88.8889	100	90	100	100	100		94.7368	92.3077	75	100	60	66.6667	0	100		90.9091	94.1176	94.4444	100	92	96.2963	96.2963	100
45	90	90	83.3333	96.6667	86.6667	93.3333	73.3333	96.6667		80	90	90	90	90	90	90	90		94.7368	92.3077	66.6667	100	60	33.3333	0	75		81.8182	88.2353	94.4444	95	92	100	81.4815	100
46	93.3333	86.6667	83.3333	96.6667	83.3333	93.3333	76.6667	96.6667		90	80	80	90	80	90	90	90		94.7368	92.3077	66.6667	100	60	66.6667	0	100		90.9091	82.3529	94.4444	95	88	96.2963	85.1852	96.1538
47	100	89.2857	85.7143	100	96.4286	100	89.2857	100		100	88.8889	100	100	100	100	100	100		100	84.6154	66.6667	100	100	100	33.3333	100		100	94.1176	100	100	96	100	96.2963	100
48	100	89.6552	86.2069	100	96.5517	93.1034	86.2069	100		100	90	80	100	100	90	90	100		100	92.3077	66.6667	100	100	100	33.3333	100		100	88.2353	100	100	96	92.5926	92.5926	100
49	100	93.1034	86.2069	100	93.1034	93.1034	86.2069	100		100	90	100	100	90	90	90	100		100	100	66.6667	100	100	100	33.3333	100		100	88.2353	100	100	92	92.5926	92.5926	100
50	100	92.3077	76.9231	96.1538	96.1538	100	92.3077	100		100	100	100	100	100	100	100	100		100	84.6154	50	100	100	100	66.6667	100		100	100	100	95	96	100	96.2963	100
51	100	92.8571	82.1429	100	96.4286	100	92.8571	96.4286		100	100	88.8889	100	100	100	100	100		100	92.3077	58.3333	100	80	100	33.3333	100		100	94.1176	100	100	100	100	100	96.1538
52	100	92.8571	82.1429	100	96.4286	100	92.8571	96.4286		62.5	50	75	50	87.5	100	100	50		100	92.3077	58.3333	100	80	100	33.3333	100		100	94.1176	100	100	100	100	100	96.1538
53	96.2963	92.3077	77.7778	96.2963	96.2963	96.2963	85.1852	96.2963		87.5	87.5	100	100	100	100	87.5	100		94.7368	92.3077	50	90	100	100	33.3333	100		100	94.1176	100	100	96	96.2963	92.5926	96.1538
54	100	92.5926	81.4815	100	96.2963	100	92.5926	96.2963		100	100	77.7778	100	100	100	100	100		100	92.3077	58.3333	100	80	100	33.3333	100		100	94.1176	100	100	100	100	100	96.1538
55	100	92.5926	88.8889	100	96.2963	100	88.8889	100		100	88.8889	100	100	100	100	100	100		100	92.3077	75	100	80	100	33.3333	100		100	94.1176	100	100	100	100	96.2963	100
56	100	92.8571	92.8571	100	92.8571	100	92.8571	92.8571		100	100	88.8889	100	88.8889	100	100	100		100	92.3077	83.3333	100	60	100	33.3333	100		100	94.1176	100	100	100	100	100	92.3077
57	100	96.2963	88.8889	100	96.2963	100	96.2963	100		100	100	77.7778	100	100	100	100	100		100	100	75	100	100	100	100	100		100	94.1176	100	100	96	100	96.2963	100
58	96.4286	92.8571	85.7143	100	92.8571	96.4286	89.2857	100		100	100	88.8889	100	88.8889	100	100	100		100	92.3077	66.6667	100	100	100	33.3333	100		90.9091	94.1176	100	100	92	96.2963	96.2963	100
59	100	96.5517	89.6552	100	96.5517	96.5517	96.5517	100		100	100	100	100	100	100	100	100		100	100	75	100	100	100	100	100		100	94.1176	100	100	96	96.2963	96.2963	100
60	100	92.8571	92.8571	100	96.4286	96.4286	89.2857	100		100	100	100	100	100	100	100	100		100	92.3077	83.3333	100	100	100	33.3333	100		100	94.1176	100	100	96	96.2963	96.2963	100
61	96.1538	92.3077	76.9231	100	88.4615	96.1538	92.3077	92.3077		87.5	87.5	100	100	100	87.5	100	87.5		94.7368	92.3077	50	100	80	66.6667	33.3333	100		100	94.1176	100	100	92	100	100	92.3077
62	96.67	83.3333	73.3333	93.3333					一线合格	100	90	60	90						100	76.9231	75	100						81.8182	88.2353	72.2222	90
63	100	92.8571	85.7143	100	96.4286	100	92.8571	100		100	100	88.8889	100	100	100	100	100		100	92.3077	66.6667	100	80	100	33.3333	100		100	94.1176	100	100	100	100	100	100
64	100	75	96.4286	100	92.8571	100	96.4286	78.5714		100	88.8889	100	100	100	100	100	100		100	100	100	100	80	100	100	100		100	58.8235	94.4444	100	96	100	96.2963	76.9231
65	92.8571	92.8571	89.2857	92.8571	96.4286	100	89.2857	75		88.8889	100	88.8889	88.8889	100	100	100	88.8889		100	92.3077	75	100	80	100	33.3333	100		81.8182	94.1176	100	90	100	100	96.2963	73.0769
66	90	86.6667	60	80	93.3333	93.3333	86.6667	86.6667		90	80	90	70	100	100	100	100		94.7368	92.3077	16.6667	80	60	66.6667	0	75		81.8182	82.3529	88.8889	80	100	96.2963	96.2963	88.4615
67	100	96.6667	80	100	100	100	90	100		100	100	90	100	100	100	90	100		100	92.3077	50	100	100	100	66.6667	100		100	100	100	100	100	100	92.5926	100
68	100	96.6667	80	100	96.6667	100	93.3333	100		100	100	90	100	100	100	100	100		100	92.3077	50	100	80	100	33.3333	100		100	100	100	100	100	100	100	100
69	100	96.6667	86.6667	100	100	100	93.3333	93.3333		100	100	90	100	100	100	100	100		100	92.3077	66.6667	100	100	100	33.3333	100		100	100	100	100	100	100	100	92.3077
70	100	93.3333	86.6667	100	96.6667	100	93.3333	96.6667		100	100	90	100	100	100	100	90		100	92.3077	66.6667	100	80	100	66.6667	100		100	94.1176	100	100	100	100	96.2963	96.1538
71	100	96.6667	76.6667	100	100	100	93.3333	100		100	100	80	100	100	100	100	100		100	92.3077	41.6667	100	100	100	33.3333	100		100	100	100	100	100	100	100	100
72	100	93.3333	80	100	96.6667	100	93.3333	96.6667		100	100	100	100	100	100	100	90		100	92.3077	50	100	80	100	33.3333	100		100	94.1176	100	100	100	100	100	96.1538
73	100	93.3333	86.6667	100	96.6667	100	93.3333	96.6667		100	100	90	100	100	100	100	90		100	92.3077	66.6667	100	80	100	33.3333	100		100	94.1176	100	100	100	100	100	96.1538
74	100	96.6667	83.3333	100	100	100	93.3333	96.6667		100	100	90	100	100	100	100	90		100	92.3077	58.3333	100	100	100	33.3333	100		100	100	100	100	100	100	100	96.1538
75	100	96.6667	90	100	96.6667	100	93.3333	93.3333		100	100	100	90	90	90	100	80		100	92.3077	75	100	80	100	33.3333	100		100	100	100	100	100	100	100	92.3077
76	100	93.3333	93.3333	100	96.6667	100	93.3333	96.6667		100	100	90	100	100	100	100	90		100	92.3077	83.3333	100	80	100	33.3333	100		100	94.1176	100	100	100	100	100	96.1538
77	100	93.3333	90	100	100	100	93.3333	93.3333		100	100	100	100	100	100	100	100		100	92.3077	75	100	100	100	33.3333	100		100	94.1176	100	100	100	100	100	92.3077
78	100	96.6667	96.6667	100	100	100	90	100		100	100	100	100	100	100	100	100		100	100	91.6667	100	100	100	0	100		100	94.1176	100	100	100	100	100	100
79	100	93.3333	90	100	100	100	93.3333	93.3333		100	100	100	100	100	100	100	100		100	92.3077	75	100	100	100	33.3333	100		100	94.1176	100	100	100	100	100	92.3077
80	100	96.6667	86.6667	100	100	100	93.3333	96.6667		100	100	90	100	100	100	100	90		100	92.3077	66.6667	100	100	100	33.3333	100		100	100	100	100	100	100	100	96.1538
81	96.5517	96.5517	72.4138	100	96.5517	100	89.6552	100		88.8889	100	88.8889	100	100	100	100	100		94.7368	92.3077	33.3333	100	80	100	0	100		100	100	100	100	100	100	100	100
82	100	96.6667	86.6667	100	96.6667	100	93.3333	100		100	100	90	100	100	100	100	100		100	92.3077	66.6667	100	80	100	33.3333	100		100	100	100	100	100	100	100	100
83	100	96.6667	80	100	100	100	93.3333	96.6667		100	100	100	100	100	100	100	90		100	92.3077	50	100	100	100	33.3333	100		100	100	100	100	100	100	100	96.1538
84	100	90	100	96.6667	96.6667	100	93.3333	100		100	90	100	90	100	100	100	100		100	100	100	100	100	100	33.3333	100		100	82.3529	100	95	96	100	100	100
85	100	96.1538	76.9231	100	92.3077	96.1538	92.3077	100		100	100	100	100	87.5	100	87.5	100		100	100	50	100	100	100	66.6667	100		100	94.1176	100	100	92	96.2963	96.2963	100
86	100	96.1538	76.9231	100	92.3077	96.1538	88.4615	100		100	100	100	100	87.5	100	100	100		100	100	50	100	100	100	33.3333	100		100	94.1176	100	100	92	96.2963	96.2963	100
87	96.1538	92.3077	73.0769	100	96.1538	100	96.1538	100		87.5	100	100	100	100	100	100	100		94.7368	92.3077	41.6667	100	100	100	100	100		100	94.1176	100	100	96	100	96.2963	100
88	92.3077	88.4615	76.9231	100	100	100	92.3077	96.1538		87.5	87.5	75	100	100	100	87.5	100		89.4737	84.6154	50	100	100	100	66.6667	75		100	94.1176	100	100	100	100	96.2963	100
89	92.3077	92.3077	76.9231	92.3077	100	100	92.3077	100		75	100	75	75	100	100	87.5	100		89.4737	92.3077	50	90	100	100	66.6667	100		100	94.1176	100	95	100	100	96.2963	100
90	100	96.6667	96.6667	100	96.6667	96.6667	86.6667	100		100	100	90	100	100	100	70	100		100	100	91.6667	100	100	100	66.6667	100		100	94.1176	100	100	96	96.2963	88.8889	100
91	100	96.6667	86.6667	100	96.6667	100	90	100		100	100	90	100	100	100	100	100		100	100	66.6667	100	100	100	33.3333	100		100	94.1176	100	100	96	100	96.2963	100
92	100	96.6667	100	100	93.3333	96.6667	83.3333	100		100	100	100	100	90	100	90	100		100	100	100	100	100	100	100	100		100	94.1176	100	100	92	96.2963	81.4815	100
93	100	96.5517	86.2069	100	96.5517	96.5517	93.1034	100		100	100	100	100	100	100	100	100		100	100	66.6667	100	100	100	66.6667	100		100	94.1176	100	100	96	96.2963	96.2963	100
94	100	90	93.3333	100	100	100	90	96.6667		100	90	90	100	100	100	80	90		100	100	83.3333	100	100	100	66.6667	100		100	82.3529	100	100	100	100	92.5926	96.1538
95	100	96.6667	96.6667	100	100	100	86.6667	83.3333		100	100	90	100	100	100	80	70		100	100	91.6667	100	100	100	66.6667	100		100	94.1176	100	100	100	100	88.8889	80.7692
96	100	96.6667	93.3333	100	100	100	83.3333	86.6667		100	100	90	100	100	100	80	80		100	92.3077	83.3333	100	100	100	66.6667	100		100	100	100	100	100	100	85.1852	84.6154
97	80	80	93.3333	100	93.3333	100	73.3333	80		90	70	90	100	90	100	70	80		68.4211	84.6154	83.3333	100	100	100	66.6667	75		100	76.4706	100	100	92	100	74.0741	80.7692
98	100	100	96.6667	100	100	100	93.3333	96.6667		100	100	100	100	100	100	90	90		100	100	91.6667	100	100	100	100	100		100	100	100	100	100	100	92.5926	96.1538
99	96.6667	73.3333	73.3333	100	96.6667	90	73.3333	63.3333		100	70	80	100	90	80	80	70		100	100	100	100	100	66.6667	100	100		90.9091	52.9412	55.5556	100	96	92.5926	70.3704	57.6923
100	93.3333	96.6667	93.3333	96.6667	90	100	86.6667	96.6667		80	100	100	90	80	100	90	100		89.4737	100	83.3333	90	100	100	33.3333	100		100	94.1176	100	100	88	100	92.5926	96.1538
101	96.6667	90	96.6667	100	96.6667	100	86.6667	90		90	90	90	100	100	100	100	80		94.7368	100	91.6667	100	100	100	33.3333	100		100	82.3529	100	100	96	100	92.5926	88.4615
102	93.3333	86.6667	83.3333	90	96.6667	96.6667	93.3333	96.6667		80	80	100	80	100	90	100	90		94.7368	92.3077	58.3333	70	100	100	33.3333	100		90.9091	82.3529	100	100	96	96.2963	100	96.1538
103	93.3333	80	93.3333	96.6667	93.3333	100	86.6667	76.6667		80	70	80	90	90	100	100	90		89.4737	100	83.3333	100	80	100	100	100		100	64.7059	100	95	96	100	85.1852	73.0769
104	100	90	96.6667	100	100	100	86.6667	83.3333		100	90	90	100	100	100	70	80		100	84.6154	91.6667	100	100	100	66.6667	100		100	94.1176	100	100	100	100	88.8889	80.7692
105	100	85.1852	96.2963	96.2963	100	100	96.2963	81.4815		100	85.7143	100	100	100	100	100	85.7143		100	84.6154	91.6667	90	100	100	100	75		100	88.2353	100	100	100	100	96.2963	84.6154
106	88.8889	88.8889	77.7778	85.1852	96.2963	96.2963	88.8889	85.1852		71.4286	85.7143	85.7143	57.1429	100	85.7143	100	85.7143		84.2105	84.6154	50	60	80	66.6667	33.3333	25		100	94.1176	100	100	100	100	96.2963	96.1538
107	85.1852	81.4815	77.7778	85.1852	92.5926	96.2963	81.4815	88.8889		71.4286	85.7143	100	71.4286	85.7143	85.7143	100	100		84.2105	69.2308	50	60	60	66.6667	33.3333	75		90.9091	94.1176	100	100	100	100	88.8889	92.3077
108	92.5926	88.8889	81.4815	92.5926	92.5926	96.2963	92.5926	88.8889		85.7143	85.7143	85.7143	85.7143	71.4286	85.7143	100	71.4286		89.4737	84.6154	58.3333	90	60	66.6667	33.3333	50		100	94.1176	100	95	100	100	100	96.1538
109	85.1852	88.8889	74.0741	88.8889	88.8889	92.5926	92.5926	88.8889		71.4286	100	71.4286	85.7143	85.7143	85.7143	100	100		84.2105	84.6154	41.6667	70	60	66.6667	33.3333	25		90.9091	94.1176	100	100	96	96.2963	100	100
110	96.2963	92.5926	92.5926	92.5926						85.7143	85.7143	100	85.7143						94.7368	92.3077	83.3333	80						100	94.1176	100	100
111	100	92.5926	96.2963	92.5926						100	85.7143	100	85.7143						100	92.3077	91.6667	90						100	94.1176	100	95
112	96.2963	92.5926	85.1852	92.5926						85.7143	100	85.7143	85.7143						94.7368	92.3077	66.6667	90						100	94.1176	100	95
113	100	92.5926	92.5926	92.5926						100	100	85.7143	85.7143						100	92.3077	83.3333	80						100	94.1176	100	100
114	81.4815	88.8889	77.7778	92.5926	100	100	92.5926	96.2963		71.4286	85.7143	85.7143	100	100	100	100	100		73.6842	84.6154	58.3333	90	100	100	33.3333	75		100	94.1176	94.4444	95	100	100	100	100
115	100	93.3333	80	96.6667	96.6667	96.6667	86.6667	100		100	100	100	90	100	100	90	100		100	92.3077	50	100	100	100	33.3333	100		100	94.1176	100	95	96	96.2963	92.5926	100
116	100	96.6667	90	100	96.6667	93.3333	83.3333	100		100	100	100	100	100	100	90	100		100	100	75	100	100	100	100	100		100	94.1176	100	100	96	92.5926	81.4815	100
117	100	90	93.3333	96.6667	90	93.3333	90	100		100	90	100	90	100	90	100	100		100	84.6154	83.3333	90	100	66.6667	33.3333	100		100	94.1176	100	100	88	96.2963	96.2963	100
118	100	86.6667	83.3333	96.6667	96.6667	93.3333	83.3333	100		100	90	100	90	100	90	90	100		100	76.9231	58.3333	90	100	66.6667	66.6667	100		100	94.1176	100	100	96	96.2963	85.1852	100
119	100	96.6667	83.3333	100	96.6667	93.3333	83.3333	100		100	100	100	100	100	100	90	100		100	100	58.3333	100	100	100	100	100		100	94.1176	100	100	96	92.5926	81.4815	100
120	100	100	89.2857	100	96.5517	96.5517	93.1034	100		88.8889	100	100	100	100	100	100	100		100	100	75	100	100	100	66.6667	100		100	100	100	100	96	96.2963	96.2963	100
121	100	86.2069	100	100	100	100	93.1034	100		100	100	100	100	100	100	77.7778	100		100	100	100	100	100	100	66.6667	100		100	76.4706	100	100	100	100	96.2963	100
122	100	93.1034	93.1034	100	100	100	100	100		100	100	100	100	100	100	100	100		100	92.3077	83.3333	100	100	100	100	100		100	94.1176	100	100	100	100	100	100
123	100	89.6552	93.1034	96.5517	89.6552	100	93.1034	93.1034		100	88.8889	88.8889	100	77.7778	100	100	77.7778		100	100	83.3333	100	100	100	33.3333	75		100	82.3529	100	95	88	100	100	96.1538
124	100	86.2069	93.1034	100	96.5517	100	93.1034	93.1034		100	100	88.8889	100	88.8889	100	100	77.7778		100	100	83.3333	100	100	100	33.3333	75		100	76.4706	100	100	96	100	100	96.1538
125	96.5517	89.6552	86.2069	100	100	100	89.6552	100		100	88.8889	77.7778	100	100	100	88.8889	100		94.7368	92.3077	66.6667	100	100	100	100	100		100	88.2353	100	100	100	100	88.8889	100
126	93.1034	82.7586	100	79.3103	89.6552	86.2069	79.3103	93.1034		88.8889	88.8889	100	77.7778	100	77.7778	66.6667	100		89.4737	84.6154	100	50	100	100	33.3333	50		100	82.3529	100	95	88	85.1852	85.1852	100
127	100	96.5517	96.5517	100	96.5517	100	86.2069	100		100	100	100	100	100	100	77.7778	100		100	100	91.6667	100	100	100	66.6667	100		100	94.1176	100	100	96	100	88.8889	100
128	96.5517	96.5517	86.2069	100	93.1034	100	89.6552	96.5517		100	100	77.7778	100	100	100	88.8889	100		94.7368	92.3077	66.6667	100	100	100	66.6667	100		100	100	100	100	92	100	92.5926	96.1538
129	100	89.2857	100	100	100	100	92.8571	100		100	88.8889	100	100	100	100	100	100		100	92.3077	100	100	100	100	33.3333	100		100	88.2353	100	100	100	100	100	100
130	89.2857	92.8571	78.5714	85.7143	92.8571	89.2857	89.2857	92.8571		100	87.5	100	100	87.5	87.5	87.5	100		84.2105	84.6154	50	70	60	33.3333	33.3333	75		100	100	100	95	100	96.2963	96.2963	96.1538
131	96.4286	82.1429	89.2857	92.8571	89.2857	85.7143	64.2857	92.8571		100	75	75	75	87.5	100	50	87.5		94.7368	92.3077	83.3333	100	100	100	66.6667	100		100	76.4706	94.4444	90	88	85.1852	66.6667	92.3077
132	96.2963	96.2963	92.5926	100	86.9565	91.3043	78.2609	91.3043		100	100	100	100	100	100	87.5	100		94.7368	100	83.3333	100	100	100	100	100		100	94.1176	100	100	88	92.5926	81.4815	92.3077
133	100	93.3333	96.6667	100	96.6667	100	90	100		100	100	90	100	100	100	100	100		100	92.3077	91.6667	100	100	100	33.3333	100		100	94.1176	100	100	96	100	96.2963	100
134	92	88	72	84	96	96	88	92		100	77.7778	77.7778	77.7778	100	100	100	88.8889		100	84.6154	50	70	100	100	33.3333	75		81.8182	94.1176	94.4444	95	96	96.2963	96.2963	96.1538
135	88.4615	80.7692	73.0769	88.4615	96.1538	96.1538	88.4615	92.3077		88.8889	88.8889	77.7778	88.8889	100	100	100	88.8889		94.7368	69.2308	50	80	100	100	33.3333	75		81.8182	94.1176	94.4444	95	96	96.2963	96.2963	96.1538
136	92.3077	84.6154	80.7692	92.3077	96.1538	96.1538	88.4615	92.3077		100	77.7778	66.6667	100	100	100	100	88.8889		100	76.9231	66.6667	80	100	100	33.3333	75		81.8182	94.1176	94.4444	100	96	96.2963	96.2963	96.1538
137	96.6667	86.6667	70	90	90	93.3333	86.6667	93.3333		90	90	80	80	90	100	100	90		94.7368	84.6154	33.3333	90	80	66.6667	0	75		100	88.2353	94.4444	90	92	96.2963	96.2963	96.1538
138	90	96.6667	86.6667	93.3333	90	90	76.6667	100		80	100	90	80	80	90	90	100		84.2105	92.3077	66.6667	90	100	100	33.3333	100		100	100	100	95	88	88.8889	81.4815	100
139	96.6667	90	80	93.3333	93.3333	100	90	93.3333		100	90	80	90	100	100	100	90		100	84.6154	58.3333	90	80	100	33.3333	75		90.9091	94.1176	94.4444	95	96	100	96.2963	96.1538
140	96.6667	93.3333	76.6667	93.3333	100	93.3333	93.3333	86.6667		90	100	60	90	100	100	100	90		94.7368	92.3077	41.6667	90	100	33.3333	33.3333	25		100	94.1176	100	95	100	100	100	96.1538
141	86.2069	96.5517	96.5517	93.1034	90	93.3333	96.6667	90		70	90	80	80	80	100	90	70		84.2105	92.3077	100	90	60	100	100	75		90.9091	100	94.4444	95	96	92.5926	96.2963	92.3077

## Sheet: Round6
Laboratory	AR（%）									RP（%）									RD（%）									SD（%）
	INH	SM	EMB	RFP	KM	AK	CPM	OFX		INH	SM	EMB	RFP	KM	AK	CPM	OFX		INH	SM	EMB	RFP	KM	AK	CPM	OFX		INH	SM	EMB	RFP	KM	AK	CPM	OFX
1	96.6667	93.3333	96.6667	100	100	100	93.3333	100		100	90	100	100	100	100	90	100		95	100	100	100	100	100	100	100		100	84.6154	92.8571	100	100	100	90.9091	100
2	96.6667	93.1034	93.1034	100	100	100	100	93.1034		100	90	80	100	100	100	100	90		100	94.1176	93.75	100	100	100	100	87.5		90	92.3077	92.8571	100	100	100	100	95.4545
3	100	96.6667	100	93.3333	100	100	100	100		100	100	100	80	100	100	100	100		100	100	100	100	100	100	100	100		100	92.3077	100	88.2353	100	100	100	100
4	96.6667	96.6667	93.3333	96.6667	96.6667	96.6667	96.6667	100		90	100	80	90	90	90	90	100		95	100	87.5	92.3077	88.8889	87.5	87.5	100		100	92.3077	100	100	100	100	100	100
5	100	93.3333	90	100	100	100	100	96.6667		100	90	80	100	100	100	100	90		100	100	81.25	100	100	100	100	87.5		100	84.6154	100	100	100	100	100	100
6	96.6667	46.6667	80	96.6667	96.6667	96.6667	93.3333	90		100	50	70	100	100	100	90	90		100	11.7647	68.75	100	100	100	100	87.5		90	92.3077	92.8571	94.1176	95.2381	95.4545	90.9091	90.9091
7	100	96.6667	86.6667	100	100	100	100	100		100	100	80	100	100	100	100	100		100	100	75	100	100	100	100	100		100	92.3077	100	100	100	100	100	100
8	100	96.6667	100	100	100	100	100	100		100	100	100	100	100	100	100	100		100	100	100	100	100	100	100	100		100	92.3077	100	100	100	100	100	100
9	100	93.3333	100	100	100	100	100	100		100	90	100	100	100	100	100	100		100	94.1176	100	100	100	100	100	100		100	92.3077	100	100	100	100	100	100
10	96.5517	89.6552	96.5517	100	100	100	89.6552	96.5517		100	88.8889	88.8889	100	100	100	77.7778	100		95	100	100	100	100	100	100	100		100	76.9231	92.8571	100	100	100	86.3636	95.4545
11	100	93.1034	100	100	100	100	100	100		100	90	100	100	100	100	100	100		100	94.1176	100	100	100	100	100	100		100	92.3077	100	100	100	100	100	100
12	100	96.6667	96.6667	100	100	100	100	90		100	100	90	100	100	100	100	90		100	100	93.75	100	100	100	100	100		100	92.3077	100	100	100	100	100	86.3636
13	100	93.3333	96.6667	100	96.6667	93.3333	96.6667	100		100	90	90	100	90	80	90	100		100	94.1176	93.75	100	100	75	100	100		100	92.3077	100	100	95.2381	100	95.4545	100
14	100	96.6667	100	100	100	100	100	100		100	100	100	100	100	100	100	100		100	100	100	100	100	100	100	100		100	92.3077	100	100	100	100	100	100
15	96.6667	100	83.3333	100	96.6667	100	96.6667	96.6667		100	100	80	100	100	100	90	100		100	100	75	100	88.8889	100	87.5	100		90	100	92.8571	100	100	100	100	95.4545
16	100	96.5517	100	100	100	100	100	96.5517		100	100	100	100	100	100	100	88.8889		100	100	100	100	100	100	100	100		100	92.3077	100	100	100	100	100	95.4545
17	100	96.5517	96.5517	100	100	100	96.5517	100		100	100	88.8889	100	100	100	88.8889	100		100	100	93.75	100	100	100	100	100		100	92.3077	100	100	100	100	95.4545	100
18	96.4286	96.4286	96.4286	100	92.8571	96.4286	96.4286	92.8571		90	100	90	100	90	90	90	90		95	100	93.75	100	88.8889	87.5	87.5	75		100	92.3077	100	100	95.2381	100	100	100
19	100	93.3333	93.3333	100	100	100	100	100		100	90	90	100	100	100	100	100		100	94.1176	87.5	100	100	100	100	100		100	92.3077	100	100	100	100	100	100
20	100	93.3333	90	100	100	100	100	100		100	90	80	100	100	100	100	100		100	94.1176	81.25	100	100	100	100	100		100	92.3077	100	100	100	100	100	100
21	100	96.4286	100	100	100	100	100	96.4286		100	100	100	100	100	100	100	100		100	100	100	100	100	100	100	100		100	92.3077	100	100	100	100	100	95.4545
22	93.1034	86.2069	96.5517	93.1034	93.1034	93.1034	96.5517	86.2069		88.8889	77.7778	100	88.8889	88.8889	88.8889	100	77.7778		100	82.3529	93.75	100	100	100	100	75		80	92.3077	100	88.2353	90.4762	90.9091	95.4545	90.9091
23	100	96.6667	100	100	100	100	100	100		100	100	100	100	100	100	100	100		100	100	100	100	100	100	100	100		100	92.3077	100	100	100	100	100	100
24	96.6667	93.3333	93.3333	100	100	100	96.6667	96.6667		90	90	90	100	100	100	90	90		100	94.1176	87.5	100	100	100	100	87.5		90	92.3077	100	100	100	100	95.4545	100
25	100	86.6667	100	100	100	100	100	100		100	80	100	100	100	100	100	100		100	94.1176	100	100	100	100	100	100		100	76.9231	100	100	100	100	100	100
26	100	96	76	100	84	84	72	100		100	100	57.1429	100	85.7143	85.7143	85.7143	100		100	100	62.5	100	100	100	100	100		100	92.3077	100	100	80.9524	81.8182	68.1818	100
27	100	100	100	96.2963	100	100	96.2963	100		100	100	100	100	100	100	90	100		100	100	100	100	100	100	100	100		100	100	100	94.1176	100	100	95.4545	100
28	100	96.6667	100	100	100	100	100	100		100	100	100	100	100	100	100	100		100	100	100	100	100	100	100	100		100	92.3077	100	100	100	100	100	100
29	100	96.6667	100	100	100	100	100	100		100	100	100	100	100	100	100	100		100	100	100	100	100	100	100	100		100	92.3077	100	100	100	100	100	100
30	100	100	100	100	100	100	100	100		100	100	100	100	100	100	100	100		100	100	100	100	100	100	100	100		100	100	100	100	100	100	100	100
31	96.4286	96.4286	64.2857	89.2857	96.4286	96.4286	71.4286	100		100	100	55.5556	77.7778	88.8889	88.8889	55.5556	100		100	94.1176	37.5	84.6154	88.8889	87.5	0	100		90	100	100	94.1176	100	100	100	100
32	100	96.6667	76.6667	100	100	100	70	96.6667		100	100	60	100	100	100	40	100		100	100	56.25	100	100	100	12.5	100		100	92.3077	100	100	100	100	90.9091	95.4545
33	100	86.6667	90	96.6667	100	100	96.6667	96.6667		100	90	80	100	100	100	90	100		100	100	81.25	100	100	100	87.5	100		100	69.2308	100	94.1176	100	100	100	95.4545
34	100	96.6667	96.6667	100	100	100	100	100		100	100	90	100	100	100	100	100		100	100	93.75	100	100	100	100	100		100	92.3077	100	100	100	100	100	100
35	100	93.3333	83.3333	93.3333	100	100	100	93.3333		100	100	70	90	100	100	100	90		100	100	75	92.3077	100	100	100	100		100	84.6154	92.8571	94.1176	100	100	100	90.9091
36	96.6667	96.6667	96.6667	96.6667	96.6667	96.6667	96.6667	93.3333		90	100	90	90	90	90	90	90		95	100	93.75	92.3077	88.8889	87.5	87.5	87.5		100	92.3077	100	100	100	100	100	95.4545
37	96.6667	96.6667	96.6667	96.6667	96.6667	96.6667	96.6667	96.6667		90	100	90	90	90	90	90	90		95	100	93.75	92.3077	88.8889	87.5	87.5	87.5		100	92.3077	100	100	100	100	100	100
38	96.6667	96.6667	93.3333	96.6667	96.6667	96.6667	96.6667	100		90	100	80	90	90	90	90	100		95	100	87.5	92.3077	88.8889	87.5	87.5	100		100	92.3077	100	100	100	100	100	100
39	100	96.5517	79.3103	96.5517	100	100	100	93.1034		100	100	66.6667	100	100	100	100	88.8889		100	100	62.5	92.3077	100	100	100	75		100	92.3077	100	100	100	100	100	100
40	93.3333	60	83.3333	96.6667	93.3333	96.6667	86.6667	90		80	40	70	100	100	90	70	90		90	76.4706	81.25	92.3077	88.8889	87.5	87.5	75		100	38.4615	85.7143	100	95.2381	100	86.3636	95.4545
41	100	82.7586	93.1034	100	100	100	100	82.7586		100	70	80	100	100	100	100	70		100	100	93.75	100	100	100	100	100		100	61.5385	92.8571	100	100	100	100	77.2727
42	96.6667	90	90	93.3333	96.6667	96.6667	96.6667	80		90	90	70	90	90	90	90	60		95	100	93.75	84.6154	100	100	100	87.5		100	76.9231	85.7143	100	95.2381	95.4545	95.4545	77.2727
43	96.6667	86.6667	96.6667	96.6667	96.6667	96.6667	96.6667	83.3333		90	80	90	90	90	90	90	80		100	100	100	100	100	100	100	100		90	69.2308	92.8571	94.1176	95.2381	95.4545	95.4545	77.2727
44	100	68.9655	72.4138	89.6552	100	96.5517	62.069	82.7586		100	60	50	90	100	90	60	80		100	100	93.75	100	100	100	100	100		100	30.7692	50	82.3529	100	95.4545	50	77.2727
45	100	90	90	90	96.6667	100	90	90		100	90	80	90	90	100	80	80		100	100	100	100	100	100	100	75		100	76.9231	78.5714	82.3529	95.2381	100	86.3636	95.4545
46	100	93.3333	83.3333	96.6667	100	100	90	100		100	90	80	100	100	100	70	100		100	94.1176	68.75	92.3077	100	100	62.5	100		100	92.3077	100	100	100	100	100	100
47	100	93.3333	93.3333	100	96.6667	96.6667	93.3333	100		100	90	80	100	90	90	80	100		100	94.1176	87.5	100	88.8889	87.5	75	100		100	92.3077	100	100	100	100	100	100
48	86.6667	86.6667	83.3333	96.6667	96.6667	96.6667	90	100		60	70	70	100	90	90	80	100		85	76.4706	68.75	92.3077	88.8889	87.5	75	100		90	100	100	100	100	100	95.4545	100
49	100	96.6667	86.6667	100	100	100	96.6667	100		100	100	80	100	100	100	90	100		100	100	75	100	100	100	87.5	100		100	92.3077	100	100	100	100	100	100
50	100	85.7143	78.5714	96.4286	100	96.4286	89.2857	100		100	88.8889	66.6667	88.8889	100	88.8889	77.7778	100		100	82.3529	62.5	92.3077	100	87.5	62.5	100		100	92.3077	100	100	100	100	100	100
51	100	96.6667	93.3333	100	96.6667	100	100	100		100	100	90	100	90	100	100	100		100	100	87.5	100	100	100	100	100		100	92.3077	100	100	95.2381	100	100	100
52	86.2069	79.3103	68.9655	89.6552	82.7586	93.1034	89.6552	93.1034		55.5556	55.5556	55.5556	88.8889	77.7778	77.7778	77.7778	88.8889		80	64.7059	43.75	76.9231	44.4444	75	62.5	75		100	100	100	100	100	100	100	100
53	100	93.1034	82.7586	100	100	100	96.5517	100		100	88.8889	66.6667	100	100	100	88.8889	100		100	94.1176	68.75	100	100	100	87.5	100		100	92.3077	100	100	100	100	100	100
54	100	96.4286	82.1429	96.4286	100	100	96.4286	100		100	100	66.6667	100	100	100	88.8889	100		100	100	68.75	100	100	100	87.5	100		100	92.3077	100	94.1176	100	100	100	100
55	83.3333	73.3333	83.3333	80	80	76.6667	80	93.3333		80	70	80	60	80	70	60	90		100	94.1176	93.75	61.5385	55.5556	62.5	37.5	75		50	46.1538	71.4286	94.1176	90.4762	81.8182	95.4545	100
56	96.5517	89.6552	82.7586	96.5517	96.5517	100	93.1034	93.1034		88.8889	77.7778	55.5556	100	88.8889	100	77.7778	88.8889		95	88.2353	68.75	100	88.8889	100	75	87.5		100	92.3077	100	94.1176	100	100	100	95.4545
57	100	96.6667	80	96.6667	100	100	96.6667	96.6667		100	100	70	100	100	100	90	90		100	100	62.5	92.3077	100	100	87.5	87.5		100	92.3077	100	100	100	100	100	100
58	100	80	84	96	100	100	88	92		100	85.7143	85.7143	100	100	100	71.4286	71.4286		100	76.4706	75	92.3077	100	100	62.5	75		100	92.3077	100	100	100	100	100	100
59	100	89.6552	89.6552	100	100	100	96.5517	100		100	88.8889	88.8889	100	100	100	88.8889	100		100	88.2353	81.25	100	100	100	87.5	100		100	92.3077	100	100	100	100	100	100
60	100	89.6552	89.6552	100	100	100	96.5517	100		100	88.8889	77.7778	100	100	100	88.8889	100		100	88.2353	81.25	100	100	100	87.5	100		100	92.3077	100	100	100	100	100	100
61	96.4286	96.4286	92.8571	96.4286	96.4286	96.4286	92.8571	96.4286		87.5	100	87.5	87.5	87.5	87.5	75	87.5		95	100	87.5	92.3077	88.8889	87.5	75	87.5		100	92.3077	100	100	100	100	100	100
62	94.7368	94.7368	73.6842	84.2105	94.7368	94.7368	84.2105	100		100	100	50	100	100	100	100	100		95	94.1176	68.75	76.9231	88.8889	87.5	62.5	100		100	100	100	100	100	100	100	100
63	93.3333	90	76.6667	90	96.6667	96.6667	93.3333	93.3333		80	70	60	80	90	90	90	90		95	82.3529	62.5	84.6154	88.8889	87.5	75	87.5		90	100	92.8571	94.1176	100	100	100	95.4545
64	100	90	86.6667	96.6667	96.6667	96.6667	93.3333	96.6667		100	70	70	90	90	90	80	90		100	82.3529	75	100	88.8889	87.5	75	100		100	100	100	94.1176	100	100	100	95.4545
65	76.6667	70	53.3333	76.6667	83.3333	90	76.6667	86.6667		50	50	40	60	80	90	70	70		65	52.9412	18.75	53.8462	66.6667	75	25	75		100	92.3077	92.8571	94.1176	90.4762	95.4545	95.4545	90.9091
66	96.6667	83.3333	70	86.6667	86.6667	90	90	93.3333		90	60	70	80	70	80	70	90		95	70.5882	43.75	69.2308	55.5556	62.5	62.5	75		100	100	100	100	100	100	100	100
67	82.7586	82.7586	65.5172	89.6552	96.5517	96.5517	93.1034	89.6552		66.6667	66.6667	44.4444	77.7778	88.8889	88.8889	77.7778	77.7778		80	76.4706	37.5	76.9231	88.8889	87.5	75	62.5		90	92.3077	100	100	100	100	100	100
68	96.6667	93.3333	93.3333	96.6667	96.6667	96.6667	96.6667	100		90	90	90	90	90	90	90	100		100	88.2353	87.5	92.3077	88.8889	87.5	87.5	100		90	100	100	100	100	100	100	100
69	78.5714	89.2857	60.7143	75	89.2857	89.2857	78.5714	89.2857		55.5556	77.7778	33.3333	66.6667	66.6667	66.6667	55.5556	77.7778		75	82.3529	43.75	46.1538	66.6667	62.5	37.5	75		90	100	85.7143	100	100	100	95.4545	95.4545
70	78.5714	89.2857	60.7143	75	89.2857	89.2857	78.5714	89.2857		55.5556	77.7778	33.3333	66.6667	66.6667	66.6667	55.5556	77.7778		75	82.3529	43.75	46.1538	66.6667	62.5	37.5	75		90	100	85.7143	100	100	100	95.4545	95.4545
71	100	93.3333	96.6667	100	100	100	100	96.6667		100	90	90	100	100	100	100	90		100	100	93.75	100	100	100	100	100		100	84.6154	100	100	100	100	100	95.4545
72	100	96.6667	93.3333	100	100	100	100	100		100	100	90	100	100	100	100	100		100	100	87.5	100	100	100	100	100		100	92.3077	100	100	100	100	100	100
73	96.6667	93.3333	90	96.6667	100	96.6667	100	96.6667		100	90	80	100	100	90	100	100		100	94.1176	87.5	92.3077	100	87.5	100	100		90	92.3077	92.8571	100	100	100	100	95.4545
74	96.6667	90	86.6667	96.6667	96.6667	100	100	90		100	80	80	90	90	100	100	70		95	94.1176	75	92.3077	88.8889	100	100	62.5		100	84.6154	100	100	100	100	100	100
75	100	96.6667	96.6667	100	100	100	100	100		100	100	90	100	100	100	100	100		100	100	93.75	100	100	100	100	100		100	92.3077	100	100	100	100	100	100
76	100	93.3333	83.3333	96.6667	100	100	100	96.6667		100	90	70	90	100	100	100	90		100	94.1176	81.25	100	100	100	100	100		100	92.3077	85.7143	94.1176	100	100	100	95.4545
77	100	96.6667	90	96.6667	100	100	100	96.6667		100	90	90	100	100	100	100	90		100	94.1176	100	92.3077	100	100	100	100		100	100	78.5714	100	100	100	100	95.4545
78	96.6667	100	96.6667	100	96.6667	100	100	96.6667		100	100	90	100	100	100	100	90		95	100	93.75	100	100	100	100	87.5		100	100	100	100	95.2381	100	100	100
79	100	96.5517	96.5517	100	100	100	100	96.5517		100	100	90	100	100	100	100	100		100	100	93.75	100	100	100	100	100		100	92.3077	100	100	100	100	100	95.4545
80	100	93.1034	82.7586	100	100	100	100	96.5517		100	90	60	100	100	100	100	100		100	88.2353	68.75	100	100	100	100	100		100	100	100	100	100	100	100	95.4545
81	100	93.1034	93.1034	100	100	100	100	96.5517		100	90	80	100	100	100	100	100		100	88.2353	87.5	100	100	100	100	100		100	100	100	100	100	100	100	95.4545
82	100	93.1034	79.3103	100	100	100	100	96.5517		100	90	60	100	100	100	100	100		100	88.2353	62.5	100	100	100	100	100		100	100	100	100	100	100	100	95.4545
83	100	96.5517	100	96.5517	100	100	100	86.2069		100	100	100	100	100	100	100	90		100	100	100	100	100	100	100	100		100	92.3077	100	94.1176	100	100	100	81.8182
84	100	96.5517	100	96.5517	100	100	100	86.2069		100	100	100	100	100	100	100	90		100	100	100	100	100	100	100	100		100	92.3077	100	94.1176	100	100	100	81.8182
85	100	90	96.6667	96.6667	96.6667	100	100	86.6667		100	100	100	100	100	100	100	90		100	94.1176	100	92.3077	100	100	100	87.5		100	84.6154	92.8571	100	95.2381	100	100	86.3636
86	100	90	96.6667	96.6667	96.6667	100	100	86.6667		100	100	100	100	100	100	100	90		100	94.1176	100	92.3077	100	100	100	87.5		100	84.6154	92.8571	100	95.2381	100	100	86.3636
87	96.5517	86.2069	100	100	100	100	100	93.1034		90	90	100	100	100	100	100	90		100	100	100	100	100	100	100	100		90	69.2308	100	100	100	100	100	90.9091
88	100	96.5517	96.5517	100	100	100	100	93.1034		100	100	90	100	100	100	100	90		100	100	93.75	100	100	100	100	100		100	92.3077	100	100	100	100	100	90.9091
89	100	89.6552	86.2069	100	100	100	100	89.6552		100	90	80	100	100	100	100	90		100	94.1176	81.25	100	100	100	100	100		100	84.6154	92.8571	100	100	100	100	86.3636
90	100	93.1034	86.2069	100	100	100	100	89.6552		100	100	80	100	100	100	100	90		100	100	81.25	100	100	100	100	100		100	84.6154	92.8571	100	100	100	100	86.3636
91	100	96.5517	96.5517	100	100	100	100	93.1034		100	100	90	100	100	100	100	90		100	100	93.75	100	100	100	100	100		100	92.3077	100	100	100	100	100	90.9091
92	100	93.1034	93.1034	96.5517	100	100	93.1034	93.1034		100	100	80	100	100	100	80	90		100	100	87.5	100	100	100	100	100		100	84.6154	100	94.1176	100	100	90.9091	90.9091
93	100	89.6552	75.8621	100	100	100	93.1034	96.5517		100	90	70	100	100	100	90	100		100	88.2353	62.5	100	100	100	75	100		100	92.3077	92.8571	100	100	100	100	95.4545
94	100	96.6667	93.3333	96.6667	100	100	100	90		100	100	80	90	100	100	100	90		100	100	87.5	100	100	100	100	100		100	92.3077	100	94.1176	100	100	100	86.3636
95	100	86.2069	89.6552	100	100	100	100	86.2069		100	80	90	100	100	100	100	90		100	100	87.5	100	100	100	100	100		100	69.2308	92.8571	100	100	100	100	81.8182
96	100	100	92.8571	100	100	100	100	96.4286		100	100	90	100	100	100	100	100		100	100	87.5	100	100	100	100	100		100	100	100	100	100	100	100	95.4545
97	100	93.1034	89.6552	100	100	100	100	96.5517		100	100	90	100	100	100	100	100		100	100	87.5	100	100	100	100	100		100	84.6154	92.8571	100	100	100	100	95.4545
98	100	96.5517	96.5517	100	100	100	100	93.1034		100	100	90	100	100	100	100	90		100	100	93.75	100	100	100	100	100		100	92.3077	100	100	100	100	100	90.9091
99	100	93.1034	89.6552	100	100	100	100	96.5517		100	90	80	100	100	100	100	100		100	100	81.25	100	100	100	100	100		100	84.6154	100	100	100	100	100	95.4545
100	100	96.5517	72.4138	100	96.5517	100	96.5517	96.5517		100	90	60	100	100	100	90	100		100	94.1176	50	100	88.8889	100	87.5	100		100	100	100	100	100	100	100	95.4545
101	100	96.5517	100	100	100	100	100	89.6552		100	100	100	100	100	100	100	90		100	100	100	100	100	100	100	100		100	92.3077	100	100	100	100	100	86.3636
102	100	93.3333	100	96.6667	96.6667	96.6667	93.3333	100		100	90	100	100	90	90	80	100		100	94.1176	100	92.3077	100	100	100	100		100	92.3077	100	100	95.2381	95.4545	90.9091	100
103	90	86.6667	86.6667	96.6667	93.3333	96.6667	93.3333	100		80	70	70	90	80	90	80	100		85	82.3529	75	92.3077	88.8889	100	87.5	100		100	92.3077	100	100	95.2381	95.4545	95.4545	100
104	90	86.6667	86.6667	96.6667	93.3333	96.6667	93.3333	100		80	70	70	90	80	90	80	100		85	82.3529	75	92.3077	88.8889	100	87.5	100		100	92.3077	100	100	95.2381	95.4545	95.4545	100
105	90	86.6667	86.6667	96.6667	93.3333	96.6667	93.3333	100		80	70	70	90	80	90	80	100		85	82.3529	75	92.3077	88.8889	100	87.5	100		100	92.3077	100	100	95.2381	95.4545	95.4545	100
106	90	86.6667	86.6667	96.6667	93.3333	96.6667	93.3333	100		80	70	70	90	80	90	80	100		85	82.3529	75	92.3077	88.8889	100	87.5	100		100	92.3077	100	100	95.2381	95.4545	95.4545	100
107	100	96.6667	96.6667	100	100	100	100	100		100	90	90	100	100	100	100	100		100	94.1176	93.75	100	100	100	100	100		100	100	100	100	100	100	100	100
108	100	89.2857	100	92.8571	96.4286	96.4286	89.2857	100		100	80	100	90	90	90	80	100		100	94.1176	100	100	100	100	100	100		100	84.6154	100	88.2353	95.2381	95.4545	86.3636	100
109	100	96.6667	96.6667	100	96.6667	96.6667	100	100		100	100	90	100	90	90	100	100		100	100	93.75	100	100	100	100	100		100	92.3077	100	100	95.2381	95.4545	100	100
110	100	90	83.3333	96.6667	96.6667	100	86.6667	100		100	80	70	90	90	100	80	100		100	82.3529	75	100	100	100	50	100		100	100	92.8571	94.1176	95.2381	100	100	100
111	100	93.3333	100	100	96.6667	96.6667	93.3333	100		100	90	100	100	90	90	80	100		100	94.1176	100	100	100	100	100	100		100	92.3077	100	100	95.2381	95.4545	90.9091	100
112	100	93.1034	89.6552	100	96.5517	96.5517	93.1034	100		100	90	90	100	90	90	80	100		100	94.1176	81.25	100	100	100	87.5	100		100	92.3077	100	100	95.2381	95.4545	95.4545	100
113	100	90	90	96.6667	86.6667	93.3333	90	93.3333		100	70	80	100	60	90	80	80		100	82.3529	81.25	92.3077	77.7778	100	100	75		100	100	100	100	90.4762	90.9091	86.3636	100
114	96.6667	93.3333	93.3333	100	93.3333	90	90	83.3333		90	90	90	100	90	80	70	80		95	94.1176	87.5	100	100	62.5	75	37.5		100	92.3077	100	100	90.4762	100	95.4545	100
115	96.6667	96.6667	96.6667	96.6667	100	100	100	100		100	100	100	100	100	100	100	100		100	100	93.75	100	100	100	100	100		90	92.3077	100	94.1176	100	100	100	100
116	100	96.6667	100	100	100	100	100	100		100	100	100	100	100	100	100	100		100	100	100	100	100	100	100	100		100	92.3077	100	100	100	100	100	100
117	100	93.3333	100	96.6667	100	100	100	100		100	90	100	100	100	100	100	100		100	100	100	100	100	100	100	100		100	84.6154	100	94.1176	100	100	100	100
118	96.6667	100	90	100	96.6667	100	100	96.6667		100	100	90	100	100	100	100	100		100	100	87.5	100	88.8889	100	100	100		90	100	92.8571	100	100	100	100	95.4545
119	96.6667	100	80	100	96.6667	100	96.6667	96.6667		100	100	70	100	100	100	90	100		100	100	68.75	100	88.8889	100	87.5	100		90	100	92.8571	100	100	100	100	95.4545
120	96.6667	96.6667	83.3333	100	96.6667	100	96.6667	96.6667		100	100	80	100	100	100	90	100		100	94.1176	75	100	88.8889	100	87.5	100		90	100	92.8571	100	100	100	100	95.4545
121	90	93.3333	83.3333	96.6667	96.6667	100	93.3333	96.6667		100	90	80	100	100	100	80	100		95	94.1176	75	92.3077	88.8889	100	75	100		80	92.3077	92.8571	100	100	100	100	95.4545
122	100	96.5517	100	100	100	100	96.5517	100		100	100	100	100	100	100	88.8889	100		100	100	100	100	100	100	100	100		100	92.3077	100	100	100	100	95.4545	100
123	100	93.1034	100	100	100	100	100	100		100	88.8889	100	100	100	100	100	100		100	100	100	100	100	100	100	100		100	84.6154	100	100	100	100	100	100
124	100	93.1034	86.2069	100	93.1034	100	89.6552	93.1034		100	77.7778	77.7778	100	88.8889	100	77.7778	88.8889		100	94.1176	75	100	88.8889	100	62.5	75		100	92.3077	100	100	95.2381	100	100	100
125	93.1034	82.7586	93.1034	93.1034	100	100	100	96.5517		88.8889	77.7778	88.8889	88.8889	100	100	100	88.8889		90	88.2353	87.5	84.6154	100	100	100	87.5		100	76.9231	100	100	100	100	100	100
126	100	89.6552	96.5517	100	100	100	100	100		100	77.7778	88.8889	100	100	100	100	100		100	94.1176	93.75	100	100	100	100	100		100	84.6154	100	100	100	100	100	100
127	100	89.6552	96.5517	100	100	100	96.5517	100		100	77.7778	88.8889	100	100	100	100	100		100	100	93.75	100	100	100	100	100		100	76.9231	100	100	100	100	95.4545	100
128	100	96.5517	100	100	100	100	96.5517	100		100	100	100	100	100	100	88.8889	100		100	100	100	100	100	100	100	100		100	92.3077	100	100	100	100	95.4545	100
129	100	93.1034	100	100	100	100	96.5517	100		100	88.8889	100	100	100	100	88.8889	100		100	100	100	100	100	100	100	100		100	84.6154	100	100	100	100	95.4545	100
130	100	96.5517	100	100	100	100	93.1034	96.5517		100	100	100	100	100	100	88.8889	88.8889		100	100	100	100	100	100	100	100		100	92.3077	100	100	100	100	90.9091	95.4545
131	100	96.5517	96.5517	100	100	100	100	100		100	100	88.8889	100	100	100	100	100		100	100	93.75	100	100	100	100	100		100	92.3077	100	100	100	100	100	100
132	100	96.5517	96.5517	96.5517	100	100	100	100		100	100	88.8889	88.8889	100	100	100	100		100	100	93.75	100	100	100	100	100		100	92.3077	100	94.1176	100	100	100	100
133	100	96.5517	93.1034	100	100	100	96.5517	100		100	100	77.7778	100	100	100	88.8889	100		100	100	87.5	100	100	100	100	100		100	92.3077	100	100	100	100	95.4545	100
134	100	93.1034	100	100	100	100	100	100		100	100	100	100	100	100	100	100		100	100	100	100	100	100	100	100		100	84.6154	100	100	100	100	100	100
135	100	89.6552	86.2069	100	100	100	100	100		100	77.7778	66.6667	100	100	100	100	100		100	88.2353	75	100	100	100	100	100		100	92.3077	100	100	100	100	100	100
136	100	93.1034	82.7586	96.5517	96.5517	96.5517	96.5517	96.5517		100	88.8889	66.6667	100	100	100	100	88.8889		100	88.2353	68.75	100	100	100	100	87.5		100	100	100	94.1176	95.2381	95.4545	95.4545	100
137	96.5517	96.5517	93.1034	100	96.5517	100	96.5517	100		88.8889	88.8889	77.7778	100	88.8889	100	88.8889	100		95	94.1176	87.5	100	88.8889	100	87.5	100		100	100	100	100	100	100	100	100
138	96.4286	92.8571	96.4286	96.4286	96.4286	96.4286	96.4286	96.4286		90	90	90	100	90	90	90	90		95	100	93.75	92.3077	88.8889	87.5	87.5	87.5		100	84.6154	100	100	100	100	100	100
139	92.8571	92.8571	96.4286	100	96.4286	96.4286	96.4286	92.8571		80	90	90	100	90	90	90	90		95	94.1176	93.75	100	88.8889	87.5	87.5	75		90	92.3077	100	100	100	100	100	100
140	96.4286	96.4286	96.4286	96.4286	96.4286	96.4286	96.4286	92.8571		90	100	90	100	90	90	90	90		95	100	93.75	100	88.8889	87.5	87.5	75		100	92.3077	100	94.1176	100	100	100	100
141	92.8571	89.2857	92.8571	96.4286	96.4286	89.2857	92.8571	89.2857		90	80	90	100	90	80	80	80		95	94.1176	93.75	100	88.8889	75	75	62.5		90	84.6154	92.8571	94.1176	100	95.4545	100	100
142	89.2857	92.8571	89.2857	96.4286	92.8571	89.2857	89.2857	96.4286		80	90	80	90	80	80	80	90		95	94.1176	93.75	100	88.8889	87.5	87.5	87.5		80	92.3077	85.7143	94.1176	95.2381	90.9091	90.9091	100
143	96.4286	96.4286	96.4286	96.4286						90	100	90	100						95	94.1176	93.75	92.3077						100	100	100	100
144	92.8571	96.4286	92.8571	96.4286	96.4286	96.4286	92.8571	96.4286		80	100	80	90	90	90	80	90		90	100	87.5	100	88.8889	87.5	87.5	87.5		100	92.3077	100	94.1176	100	100	95.4545	100
145	85.7143	89.2857	89.2857	92.8571	92.8571	96.4286	89.2857	92.8571		70	90	80	90	90	90	80	90		80	88.2353	87.5	84.6154	88.8889	87.5	75	75		100	92.3077	92.8571	100	95.2381	100	95.4545	100
146	96.4286	92.8571	96.4286	100						90	90	90	100						95	94.1176	93.75	100						100	92.3077	100	100
147	96.4286	96.4286	85.7143	100						90	90	80	100						95	94.1176	75	100						100	100	100	100
148	85.7143	92.8571	78.5714	92.8571						60	80	50	80						80	88.2353	62.5	84.6154						100	100	100	100
149	96.4286	89.2857	92.8571	92.8571						90	70	80	80						95	88.2353	87.5	92.3077						100	92.3077	100	94.1176
150	85.7143	92.8571	92.8571	92.8571	85.7143	96.4286	92.8571	89.2857		80	90	80	90	80	90	80	90		90	100	87.5	92.3077	77.7778	87.5	87.5	87.5		80	84.6154	100	94.1176	90.4762	100	95.4545	90.9091
151	96.4286	96.4286	96.4286	100	96.4286	96.4286	96.4286	96.4286		90	100	90	100	90	90	90	90		95	100	93.75	100	88.8889	87.5	87.5	87.5		100	92.3077	100	100	100	100	100	100
152	96	96	92	92	100	100	100	96		87.5	100	87.5	100	100	100	100	87.5		95	100	87.5	92.3077	100	100	100	87.5		100	92.3077	100	94.1176	100	100	100	100
153	96.4286	85.7143	92.8571	96.4286	96.4286	96.4286	92.8571	85.7143		90	80	80	90	90	90	80	70		95	88.2353	87.5	92.3077	88.8889	87.5	87.5	50		100	84.6154	100	100	100	100	95.4545	100
154	100	93.3333	93.3333	100	100	100	93.3333	100		100	90	90	100	100	100	90	100		100	100	93.75	100	100	100	100	100		100	84.6154	92.8571	100	100	100	90.9091	100
155	96.6667	93.3333	93.3333	100	100	100	100	100		90	100	90	100	100	100	100	100		100	94.1176	87.5	100	100	100	100	100		90	92.3077	100	100	100	100	100	100
156	100	96.6667	96.6667	100	100	100	96.6667	100		100	100	90	100	100	100	90	100		100	100	93.75	100	100	100	87.5	100		100	92.3077	100	100	100	100	100	100
157	100	90	90	100	100	100	100	100		100	90	80	100	100	100	100	100		100	88.2353	81.25	100	100	100	100	100		100	92.3077	100	100	100	100	100	100
158	96.6667	86.6667	93.3333	90	96.6667	100	100	93.3333		90	90	80	80	100	100	100	90		95	82.3529	87.5	92.3077	88.8889	100	100	87.5		100	92.3077	100	88.2353	100	100	100	95.4545
159	96.6667	96.6667	100	100	100	100	100	100		90	100	100	100	100	100	100	100		95	100	100	100	100	100	100	100		100	92.3077	100	100	100	100	100	100
160	100	93.3333	93.3333	96.6667	100	100	100	100		100	80	90	90	100	100	100	100		100	88.2353	87.5	100	100	100	100	100		100	100	100	94.1176	100	100	100	100
161	100	93.3333	93.3333	90	100	100	100	100		100	90	90	90	100	100	100	100		100	94.1176	87.5	92.3077	100	100	100	100		100	92.3077	100	88.2353	100	100	100	100
162	100	96.6667	93.3333	100	100	100	100	100		100	90	90	100	100	100	100	100		100	94.1176	87.5	100	100	100	100	100		100	100	100	100	100	100	100	100
163	100	86.6667	96.6667	93.3333	100	100	100	100		100	80	90	90	100	100	100	100		100	94.1176	93.75	92.3077	100	100	100	100		100	76.9231	100	94.1176	100	100	100	100
164	100	96.6667	100	100	100	100	100	100		100	100	100	100	100	100	100	100		100	100	100	100	100	100	100	100		100	92.3077	100	100	100	100	100	100
165	100	93.3333	93.3333	100	100	100	100	100		100	90	90	100	100	100	100	100		100	94.1176	87.5	100	100	100	100	100		100	92.3077	100	100	100	100	100	100
166	100	100	93.3333	100	100	100	100	100		100	100	90	100	100	100	100	100		100	100	87.5	100	100	100	100	100		100	100	100	100	100	100	100	100
167	83.3333	80	73.3333	93.3333	86.6667	80	76.6667	83.3333		70	60	60	90	70	60	50	60		80	70.5882	50	84.6154	55.5556	37.5	50	75		90	92.3077	100	100	100	95.4545	86.3636	86.3636
168	100	93.3333	96.6667	96.6667	100	96.6667	100	90		100	90	90	90	100	90	100	70		100	94.1176	93.75	100	100	87.5	100	87.5		100	92.3077	100	94.1176	100	100	100	90.9091
169	93.3333	90	86.6667	90	93.3333	80	73.3333	86.6667		90	90	80	90	80	60	40	80		100	100	93.75	100	100	100	75	87.5		80	76.9231	78.5714	82.3529	90.4762	72.7273	72.7273	86.3636
170	100	89.2857	100	100	100	100	100	96.4286		100	88.8889	100	100	100	100	100	100		100	100	100	100	100	100	100	100		100	76.9231	100	100	100	100	100	95.4545
171	100	92.8571	89.2857	96.4286	100	100	100	92.8571		100	88.8889	77.7778	88.8889	100	100	100	88.8889		100	100	81.25	100	100	100	100	100		100	84.6154	100	94.1176	100	100	100	90.9091
172	92.8571	89.2857	85.7143	75	100	100	100	100		88.8889	77.7778	77.7778	66.6667	100	100	100	100		90	82.3529	75	76.9231	100	100	100	100		100	100	100	76.4706	100	100	100	100
173	89.2857	57.1429	71.4286	75	71.4286	71.4286	71.4286	75		66.6667	22.2222	33.3333	55.5556	55.5556	55.5556	55.5556	77.7778		90	70.5882	62.5	76.9231	55.5556	50	50	62.5		90	46.1538	85.7143	76.4706	80.9524	81.8182	81.8182	81.8182
174	100	89.2857	92.8571	100	100	100	100	100		100	77.7778	88.8889	100	100	100	100	100		100	94.1176	87.5	100	100	100	100	100		100	84.6154	100	100	100	100	100	100
175	100	96.4286	89.2857	100	100	100	100	100		100	100	77.7778	100	100	100	100	100		100	100	81.25	100	100	100	100	100		100	92.3077	100	100	100	100	100	100
176	100	96.6667	96.6667	100	100	100	100	100		100	100	90	100	100	100	100	100		100	100	93.75	100	100	100	100	100		100	92.3077	100	100	100	100	100	100
177	100	93.3333	96.6667	100	100	100	96.6667	100		100	90	90	100	100	100	90	100		100	94.1176	93.75	100	100	100	87.5	100		100	92.3077	100	100	100	100	100	100
178	100	93.3333	96.6667	100	100	100	96.6667	100		100	90	90	100	100	100	90	100		100	94.1176	93.75	100	100	100	87.5	100		100	92.3077	100	100	100	100	100	100
179	100	96.6667	93.3333	100	100	96.6667	96.6667	100		100	100	90	100	100	90	90	100		100	100	87.5	100	100	87.5	87.5	100		100	92.3077	100	100	100	100	100	100
180	100	100	96.6667	100	100	96.6667	96.6667	100		100	100	90	100	100	90	90	100		100	100	93.75	100	100	87.5	100	100		100	100	100	100	100	100	95.4545	100
181	96.6667	86.6667	86.6667	90	90	93.3333	86.6667	90		100	80	80	80	80	90	70	80		100	94.1176	93.75	100	100	100	87.5	87.5		90	76.9231	78.5714	82.3529	85.7143	90.9091	86.3636	90.9091
182	93.3333	90	93.3333	96.6667	96.6667	93.3333	93.3333	93.3333		100	90	90	100	90	80	80	80		90	88.2353	87.5	92.3077	88.8889	75	75	75		100	92.3077	100	100	100	100	100	100
183	100	96.6667	93.3333	100	96.6667	93.3333	90	100		100	100	80	100	100	90	80	100		100	100	93.75	100	100	87.5	87.5	100		100	92.3077	92.8571	100	95.2381	95.4545	90.9091	100
184	100	86.6667	93.3333	100	100	100	96.6667	96.6667		100	90	90	100	100	100	90	90		100	88.2353	87.5	100	100	100	100	87.5		100	84.6154	100	100	100	100	95.4545	100
185	100	93.3333	93.3333	100	100	100	96.6667	96.6667		100	90	90	100	100	100	90	90		100	94.1176	87.5	100	100	100	100	87.5		100	92.3077	100	100	100	100	95.4545	100
186	96.2963	88.8889	74.0741	100						100	87.5	62.5	100						100	88.2353	56.25	100						90	92.3077	100	100
187	100	96.6667	93.3333	100						100	100	80	100						100	94.1176	87.5	100						100	100	100	100
188	100	86.6667	100	100	100	100	100	96.6667		100	90	100	100	100	100	100	90		100	94.1176	100	100	100	100	100	100		100	76.9231	100	100	100	100	100	95.4545
189	100	89.6552	96.5517	100	100	100	100	100		100	90	90	100	100	100	100	100		100	88.2353	93.75	100	100	100	100	100		100	92.3077	100	100	100	100	100	100
190	100	96.6667	100	100	100	96.6667	100	100		100	100	100	100	100	100	100	100		100	100	100	100	100	100	100	100		100	92.3077	100	100	100	95.4545	100	100
191	100	96.6667	90	100	100	100	100	100		100	100	80	100	100	100	100	100		100	100	81.25	100	100	100	100	100		100	92.3077	100	100	100	100	100	100
192	100	93.3333	96.6667	93.3333	100	100	100	100		100	100	90	90	100	100	100	100		100	94.1176	93.75	100	100	100	100	100		100	92.3077	100	88.2353	100	100	100	100
193	100	89.2857	92.8571	85.7143	100	100	96.4286	92.8571		100	88.8889	88.8889	66.6667	100	100	88.8889	77.7778		100	94.1176	87.5	76.9231	100	100	87.5	75		100	84.6154	100	94.1176	100	100	100	100
194	100	96.6667	93.3333	100	100	100	100	100		100	100	90	100	100	100	100	100		100	100	87.5	100	100	100	100	100		100	92.3077	100	100	100	100	100	100
195	100	96.5517	100	96.5517	100	100	100	100		100	100	100	90	100	100	100	100		100	100	100	100	100	100	100	100		100	92.3077	100	94.1176	100	100	100	100
196	100	96.5517	100	96.5517	100	100	100	100		100	100	100	90	100	100	100	100		100	100	100	100	100	100	100	100		100	92.3077	100	94.1176	100	100	100	100
197	100	93.3333	100	100	100	100	100	100		100	90	100	100	100	100	100	100		100	94.1176	100	100	100	100	100	100		100	92.3077	100	100	100	100	100	100
198	86.6667	86.6667	83.3333	93.3333	86.6667	90	86.6667	96.6667		70	70	60	80	70	70	70	90		80	82.3529	68.75	84.6154	55.5556	62.5	50	87.5		100	92.3077	100	100	100	100	100	100
199	100	96.6667	93.3333	100	100	100	100	100		100	100	90	100	100	100	100	100		100	100	87.5	100	100	100	100	100		100	92.3077	100	100	100	100	100	100
200	96.6667	100	96.6667	96.6667	96.6667	100	96.6667	96.6667		90	100	90	100	90	100	90	100		100	100	100	100	100	100	87.5	100		90	100	92.8571	94.1176	95.2381	100	100	95.4545
201	100	96.6667	100	100	100	100	100	100		100	100	100	100	100	100	100	100		100	100	100	100	100	100	100	100		100	92.3077	100	100	100	100	100	100
202	100	100	96.6667	100	100	100	100	100		100	100	90	100	100	100	100	100		100	100	93.75	100	100	100	100	100		100	100	100	100	100	100	100	100
203	100	96.6667	96.6667	100	100	100	100	100		100	90	90	100	100	100	100	100		100	94.1176	93.75	100	100	100	100	100		100	100	100	100	100	100	100	100
204	100	96.6667	93.3333	100	100	100	100	100		100	100	80	100	100	100	100	100		100	100	87.5	100	100	100	100	100		100	92.3077	100	100	100	100	100	100
205	100	100	100	100	100	100	100	96.6667		100	100	100	100	100	100	100	100		100	100	100	100	100	100	100	100		100	100	100	100	100	100	100	95.4545
206	100	93.3333	96.6667	100	100	100	100	100		100	90	90	100	100	100	100	100		100	88.2353	93.75	100	100	100	100	100		100	100	100	100	100	100	100	100
207	100	93.3333	93.3333	100	100	100	100	100		100	90	90	100	100	100	100	100		100	94.1176	87.5	100	100	100	100	100		100	92.3077	100	100	100	100	100	100
208	89.2857	89.2857	53.5714	92.8571	89.2857	92.8571	71.4286	100		66.6667	88.8889	44.4444	77.7778	77.7778	77.7778	55.5556	100		90	82.3529	18.75	84.6154	66.6667	75	0	100		90	100	100	100	100	100	100	100
209	96.4286	89.2857	64.2857	92.8571	96.4286	92.8571	67.8571	100		100	88.8889	55.5556	77.7778	88.8889	88.8889	55.5556	100		100	82.3529	37.5	92.3077	88.8889	87.5	0	100		90	100	100	94.1176	100	95.4545	95.4545	100
210	100	89.2857	67.8571	92.8571	92.8571	96.4286	71.4286	92.8571		100	88.8889	55.5556	88.8889	88.8889	88.8889	55.5556	88.8889		100	94.1176	43.75	84.6154	77.7778	87.5	0	75		100	84.6154	100	100	100	100	100	100
211	96.6667	90	83.3333	96.6667	96.6667	100	100	93.3333		90	80	70	90	100	100	100	100		95	94.1176	68.75	100	88.8889	100	100	100		100	84.6154	100	94.1176	100	100	100	90.9091
212	100	96.6667	93.3333	100	100	100	100	100		100	100	90	100	100	100	100	100		100	100	87.5	100	100	100	100	100		100	92.3077	100	100	100	100	100	100
213	100	96.6667	96.6667	100	100	100	100	93.3333		100	100	90	100	100	100	100	80		100	100	100	100	100	100	100	87.5		100	92.3077	92.8571	100	100	100	100	95.4545
214	100	96.6667	100	100	100	100	96.6667	100		100	100	100	100	100	100	90	100		100	100	100	100	100	100	100	100		100	92.3077	100	100	100	100	95.4545	100
215	100	93.3333	93.3333	100	100	100	96.6667	100		100	90	90	100	100	100	90	100		100	88.2353	87.5	100	100	100	100	100		100	100	100	100	100	100	95.4545	100
216	100	96.6667	96.6667	100	100	100	100	100		100	100	90	100	100	100	100	100		100	100	93.75	100	100	100	100	100		100	92.3077	100	100	100	100	100	100
217	80	86.6667	96.6667	93.3333	96.6667	93.3333	96.6667	100		70	80	90	90	90	90	90	100		100	100	100	100	88.8889	100	87.5	100		40	69.2308	92.8571	88.2353	100	90.9091	100	100
218	100	96.6667	96.6667	100	100	100	100	100		100	100	90	100	100	100	100	100		100	100	93.75	100	100	100	100	100		100	92.3077	100	100	100	100	100	100
219	100	96.6667	96.6667	100	100	100	100	100		100	100	90	100	100	100	100	100		100	100	93.75	100	100	100	100	100		100	92.3077	100	100	100	100	100	100
220	100	96.6667	100	100	100	100	100	100		100	100	100	100	100	100	100	100		100	100	100	100	100	100	100	100		100	92.3077	100	100	100	100	100	100
221	100	96.6667	93.3333	100	100	100	96.6667	100		100	100	90	100	100	100	90	100		100	100	87.5	100	100	100	87.5	100		100	92.3077	100	100	100	100	100	100
222	100	96.6667	93.3333	100	100	100	100	100		100	90	90	100	100	100	100	100		100	94.1176	87.5	100	100	100	100	100		100	100	100	100	100	100	100	100
223	100	96.6667	93.3333	100	100	100	100	100		100	90	90	100	100	100	100	100		100	94.1176	87.5	100	100	100	100	100		100	100	100	100	100	100	100	100
224	100	100	86.6667	96.6667	93.3333	96.6667	96.6667	96.6667		100	100	80	100	90	90	90	90		100	100	75	92.3077	77.7778	87.5	87.5	87.5		100	100	100	100	100	100	100	100
225	90	80	63.3333	90	96.6667	93.3333	83.3333	86.6667		90	70	50	80	90	80	70	80		90	64.7059	31.25	84.6154	88.8889	75	37.5	50		90	100	100	94.1176	100	100	100	100

## Sheet: Round7
Laboratory	AR（%）										RP（%）										RD（%）										SD（%）
	INH	SM	EMB	RFP	KM	AK	CPM	OFX	PZA		INH	SM	EMB	RFP	KM	AK	CPM	OFX	PZA		INH	SM	EMB	RFP	KM	AK	CPM	OFX	PZA		INH	SM	EMB	RFP	KM	AK	CPM	OFX	PZA
1	100	100	93.3333	100	100	100	100	100	96.6667		100	100	100	100	100	100	100	100	90		100	100	84.6154	100	100	100	100	100	90.9091		100	100	100	100	100	100	100	100	100
2	100	83.3333	100	100	86.6667	100	93.3333	100	70		100	70	100	100	70	100	90	100	40		100	100	100	100	77.7778	100	100	100	90.9091		100	61.5385	100	100	90.4762	100	91.3043	100	55.5556
3	100	100	90	100	100	100	93.3333	100	89.6552		100	100	80	100	100	100	80	100	100		100	100	84.6154	100	100	100	71.4286	100	72.7273		100	100	94.1176	100	100	100	100	100	100
4	100	93.3333	90	100	100	100	100	100	93.3333		100	90	90	100	100	100	100	100	90		100	100	76.9231	100	100	100	100	100	100		100	84.6154	100	100	100	100	100	100	88.8889
5	93.3333	96.6667	93.3333	100	93.3333	93.3333	93.3333	100	100		80	90	80	100	80	80	80	100	100		94.7368	100	92.3077	100	88.8889	85.7143	85.7143	100	100		90.9091	92.3077	94.1176	100	95.2381	95.6522	95.6522	100	100
6	93.3333	93.3333	86.6667	96.6667	96.6667	96.6667	96.6667	100	76.6667		90	80	90	90	90	90	90	100	60		100	100	69.2308	100	100	100	100	100	54.5455		81.8182	84.6154	100	90.9091	95.2381	95.6522	95.6522	100	88.8889
7	86.6667	93.3333	90	93.3333	100	96.6667	96.6667	96.6667	93.3333		90	80	90	90	100	90	90	100	80		100	100	76.9231	94.7368	100	100	100	100	100		63.6364	84.6154	100	90.9091	100	95.6522	95.6522	94.7368	88.8889
8	100	96.6667	86.6667	100	93.3333	96.6667	96.6667	100	100		100	90	90	100	80	90	90	100	100		100	100	69.2308	100	100	100	100	100	100		100	92.3077	100	100	90.4762	95.6522	95.6522	100	100
9	90	86.6667	86.6667	93.3333	80	90	83.3333	93.3333	72.4138		80	70	90	80	60	70	70	90	50		100	100	69.2308	100	100	100	100	100	100		72.7273	69.2308	100	81.8182	71.4286	86.9565	78.2609	89.4737	55.5556
10	96.6667	93.3333	83.3333	90	96.6667	96.6667	83.3333	86.6667	93.3333		90	90	80	90	100	90	80	80	90		94.7368	88.2353	61.5385	84.2105	88.8889	100	28.5714	63.6364	100		100	100	100	100	100	95.6522	100	100	88.8889
11	86.6667	90	86.6667	90	90	86.6667	93.3333	90	100		70	70	90	70	70	60	80	90	100		100	100	69.2308	94.7368	100	100	85.7143	90.9091	100		63.6364	76.9231	100	81.8182	85.7143	82.6087	95.6522	89.4737	100
12	73.3333	73.3333	66.6667	96.6667	93.3333	93.3333	93.3333	96.6667	100		50	60	60	100	80	80	90	90	100		100	100	84.6154	94.7368	100	100	100	90.9091	100		27.2727	38.4615	52.9412	100	90.4762	91.3043	91.3043	100	100
13	93.3333	83.3333	90	96.6667	100	100	96.6667	83.3333	96.6667		80	70	90	90	100	100	90	70	100		94.7368	100	76.9231	94.7368	100	100	85.7143	54.5455	100		90.9091	61.5385	100	100	100	100	100	100	94.4444
14	96.6667	83.3333	96.6667	100	96.6667	100	96.6667	90	93.3333		90	60	100	100	90	100	90	80	100		94.7368	100	92.3077	100	100	100	85.7143	72.7273	100		100	61.5385	100	100	95.2381	100	100	100	88.8889
15	100	96.6667	100	100	100	100	100	93.3333	93.3333		100	90	100	100	100	100	100	80	100		100	100	100	100	100	100	100	81.8182	100		100	92.3077	100	100	100	100	100	100	88.8889
16	90	76.6667	76.6667	96.6667	83.3333	90	76.6667	70	73.3333		80	80	80	100	60	70	60	50	70		100	100	100	100	100	100	100	72.7273	100		72.7273	46.1538	58.8235	90.9091	76.1905	86.9565	69.5652	68.4211	55.5556
17	93.3333	90	93.3333	100	100	100	96.6667	96.6667	93.3333		90	70	90	100	100	100	90	90	80		89.4737	94.1176	84.6154	100	100	100	85.7143	90.9091	100		100	84.6154	100	100	100	100	100	100	88.8889
18	100	86.6667	96.6667	86.6667	93.3333	93.3333	100	96.6667	100		100	80	90	80	100	90	100	90	100		100	100	92.3077	78.9474	77.7778	100	100	90.9091	100		100	69.2308	100	100	100	91.3043	100	100	100
19	60	60	73.3333	86.6667	93.3333	93.3333	90	73.3333	96.6667		40	40	70	80	90	90	80	60	90		42.1053	52.9412	53.8462	78.9474	77.7778	85.7143	71.4286	45.4545	100		90.9091	69.2308	88.2353	100	100	95.6522	95.6522	89.4737	94.4444
20	100	83.3333	100	100	93.3333	93.3333	96.6667	90	63.3333		100	80	100	100	90	90	100	90	20		100	100	100	100	100	71.4286	100	90.9091	90.9091		100	61.5385	100	100	90.4762	100	95.6522	89.4737	44.4444
21	100	83.3333	100	93.3333	93.3333	96.6667	96.6667	90	89.6552		100	80	100	90	90	100	100	80	88.8889		100	100	100	89.4737	100	100	100	90.9091	100		100	61.5385	100	100	90.4762	95.6522	95.6522	89.4737	83.3333
22	100	86.6667	100	86.6667	96.6667	100	100	100	90		100	80	100	90	90	100	100	100	80		100	100	100	78.9474	100	100	100	100	100		100	69.2308	100	100	95.2381	100	100	100	83.3333
23	100	86.6667	100	86.6667	96.6667	100	100	93.3333	93.3333		100	80	100	90	90	100	100	90	80		100	100	100	78.9474	100	100	100	90.9091	90.9091		100	69.2308	100	100	95.2381	100	100	94.7368	94.4444
24	93.3333	80	100	100	93.3333	96.6667	93.3333	90			90	60	100	100	90	90	90	80			89.4737	88.2353	100	100	100	85.7143	85.7143	90.9091			100	69.2308	100	100	90.4762	100	95.6522	89.4737
25	93.3333	83.3333	100	100	93.3333	100	96.6667	93.3333			90	80	100	100	90	100	100	90			89.4737	100	100	100	100	100	100	100			100	61.5385	100	100	90.4762	100	95.6522	89.4737
26	96.6667	83.3333	100	96.6667	96.6667	100	96.6667	93.3333			90	80	100	90	90	100	90	90			94.7368	100	100	94.7368	100	100	85.7143	90.9091			100	61.5385	100	100	95.2381	100	100	94.7368
27	100	86.6667	100	86.6667	96.6667	100	100	100			100	80	100	90	90	100	100	100			100	100	100	78.9474	100	100	100	100			100	69.2308	100	100	95.2381	100	100	100
28	100	83.3333	100	86.6667	93.3333	100	100	100			100	80	100	90	90	100	100	100			100	100	100	78.9474	100	100	100	100			100	61.5385	100	100	90.4762	100	100	100
29	100	86.6667	100	86.6667	93.3333	96.6667	93.3333	100			100	80	100	90	90	100	100	100			100	100	100	78.9474	100	100	100	100			100	69.2308	100	100	90.4762	95.6522	91.3043	100
30	100	96.6667	90	100	96.6667	100	90	100			100	90	100	100	100	100	80	100			100	94.1176	76.9231	100	88.8889	100	57.1429	100			100	100	100	100	100	100	100	100
31	100	96.6667	90	100	96.6667	100	93.3333	100			100	90	90	100	100	100	90	100			100	94.1176	92.3077	100	88.8889	100	71.4286	100			100	100	88.2353	100	100	100	100	100
32	100	96.6667	86.6667	96.6667	100	100	93.3333	100			100	90	90	90	100	100	80	100			100	100	69.2308	94.7368	100	100	71.4286	100			100	92.3077	100	100	100	100	100	100
33	100	100	76.6667	100	100	100	96.6667	100			100	100	80	100	100	100	90	100			100	100	46.1538	100	100	100	85.7143	100			100	100	100	100	100	100	100	100
34	100	100	90	100	100	100	96.6667	100			100	100	80	100	100	100	90	100			100	100	76.9231	100	100	100	85.7143	100			100	100	100	100	100	100	100	100
35	100	100	86.6667	96.6667	100	100	93.3333	100			100	100	90	90	100	100	80	100			100	100	69.2308	94.7368	100	100	71.4286	100			100	100	100	100	100	100	100	100
36	96.6667	96.6667	93.3333	100	100	100	100	96.6667			90	90	100	100	100	100	100	90			94.7368	94.1176	84.6154	100	100	100	100	90.9091			100	100	100	100	100	100	100	100
37	100	100	86.6667	100	100	100	93.3333	100			100	100	90	100	100	100	80	100			100	100	69.2308	100	100	100	71.4286	100			100	100	100	100	100	100	100	100
38	100	96.6667	86.6667	100	100	100	93.3333	100			100	90	90	100	100	100	80	100			100	94.1176	69.2308	100	100	100	71.4286	100			100	100	100	100	100	100	100	100
39	63.3333	73.3333	60	60	66.6667	73.3333	50	60			50	50	40	50	50	50	20	30			84.2105	76.4706	61.5385	73.6842	44.4444	71.4286	42.8571	27.2727			27.2727	69.2308	58.8235	36.3636	76.1905	73.913	52.1739	78.9474
40	100	100	90	100	100	100	93.3333	100			100	100	90	100	100	100	80	100			100	100	76.9231	100	100	100	71.4286	100			100	100	100	100	100	100	100	100
41	100	100	86.6667	96.6667	100	100	90	100			100	100	90	90	100	100	80	100			100	100	69.2308	94.7368	100	100	57.1429	100			100	100	100	100	100	100	100	100
42	93.3333	93.3333	93.3333	100	93.3333	93.3333	93.3333	100			90	90	90	100	90	90	90	100			94.7368	94.1176	84.6154	100	88.8889	85.7143	85.7143	100			90.9091	92.3077	100	100	95.2381	95.6522	95.6522	100
43	100	96.6667	80	93.3333	100	100	93.3333	93.3333			100	100	80	90	100	100	80	80			100	94.1176	53.8462	89.4737	100	100	71.4286	81.8182			100	100	100	100	100	100	100	100
44	100	100	90	100	100	100	93.3333	100			100	100	90	100	100	100	80	100			100	100	76.9231	100	100	100	71.4286	100			100	100	100	100	100	100	100	100
45	96.6667	96.6667	93.3333	100	100	100	100	96.6667			90	90	100	100	100	100	100	90			94.7368	94.1176	84.6154	100	100	100	100	90.9091			100	100	100	100	100	100	100	100
46	100	100	100	100	100	100	96.6667	100			100	100	100	100	100	100	90	100			100	100	100	100	100	100	85.7143	100			100	100	100	100	100	100	100	100
47	96.6667	100	83.3333	96.6667	96.6667	100	96.6667	93.3333			90	100	90	90	100	100	90	90			94.7368	100	61.5385	94.7368	88.8889	100	85.7143	81.8182			100	100	100	100	100	100	100	100
48	96.6667	96.6667	93.3333	100	100	100	100	96.6667			90	90	100	100	100	100	100	90			94.7368	94.1176	84.6154	100	100	100	100	90.9091			100	100	100	100	100	100	100	100
49	96.6667	93.3333	93.3333	100	100	100	100	96.6667			90	80	100	100	100	100	100	90			94.7368	94.1176	84.6154	100	100	100	100	90.9091			100	92.3077	100	100	100	100	100	100
50	96.6667	100	83.3333	96.6667	100	100	86.6667	90			90	100	70	100	100	100	80	80			94.7368	100	61.5385	94.7368	100	100	42.8571	72.7273			100	100	100	100	100	100	100	100
51	100	100	90	100	100	100	96.6667	96.6667			100	100	90	100	100	100	90	90			100	100	76.9231	100	100	100	85.7143	90.9091			100	100	100	100	100	100	100	100
52	100	96.6667	93.3333	100	100	100	100	96.6667			100	90	100	100	100	100	100	90			100	94.1176	84.6154	100	100	100	100	90.9091			100	100	100	100	100	100	100	100
53	100	100	86.6667	96.6667	100	100	93.3333	100			100	100	90	90	100	100	80	100			100	100	69.2308	94.7368	100	100	71.4286	100			100	100	100	100	100	100	100	100
54	100	100	83.3333	100	100	100	100	100			100	100	80	100	100	100	100	100			100	100	61.5385	100	100	100	100	100			100	100	100	100	100	100	100	100
55	100	100	86.6667	100	100	100	96.6667	100			100	100	80	100	100	100	90	100			100	100	69.2308	100	100	100	85.7143	100			100	100	100	100	100	100	100	100
56	100	100	86.6667	100	100	100	96.6667	100			100	100	80	100	100	100	90	100			100	100	69.2308	100	100	100	85.7143	100			100	100	100	100	100	100	100	100
57	100	100	93.3333	100	100	100	100	100			100	100	90	100	100	100	100	100			100	100	84.6154	100	100	100	100	100			100	100	100	100	100	100	100	100
58	100	96.6667	93.3333	100	100	100	96.6667	100			100	90	90	100	100	100	90	100			100	100	84.6154	100	100	100	85.7143	100			100	92.3077	100	100	100	100	100	100
59	100	100	90	100	100	100	100	100			100	100	80	100	100	100	100	100			100	100	76.9231	100	100	100	100	100			100	100	100	100	100	100	100	100
60	100	100	90	100	100	100	100	96.6667			100	100	80	100	100	100	100	90			100	100	84.6154	100	100	100	100	100			100	100	94.1176	100	100	100	100	94.7368
61	100	100	90	96.6667	100	100	93.3333	100			100	100	90	100	100	100	80	100			100	100	84.6154	94.7368	100	100	71.4286	100			100	100	94.1176	100	100	100	100	100
62	96.6667	100	93.3333	100	100	100	96.6667	96.6667			100	100	90	100	100	100	90	90			100	100	84.6154	100	100	100	85.7143	90.9091			90.9091	100	100	100	100	100	100	100
63	100	100	93.3333	100	100	100	100	100			100	100	90	100	100	100	100	100			100	100	84.6154	100	100	100	100	100			100	100	100	100	100	100	100	100
64	100	100	93.3333	100	100	100	96.6667	100			100	100	90	100	100	100	90	100			100	100	84.6154	100	100	100	85.7143	100			100	100	100	100	100	100	100	100
65	100	100	93.3333	100	100	100	100	100			100	100	90	100	100	100	100	100			100	100	84.6154	100	100	100	100	100			100	100	100	100	100	100	100	100
66	100	100	93.3333	100	100	100	100	100			100	100	90	100	100	100	100	100			100	100	84.6154	100	100	100	100	100			100	100	100	100	100	100	100	100
67	100	96.6667	93.3333	100							100	90	90	100							100	94.1176	84.6154	100							100	100	100	100
68	100	96.6667	86.6667	100	100	100	100	100			100	90	90	100	100	100	100	100			100	100	69.2308	100	100	100	100	100			100	92.3077	100	100	100	100	100	100
69	100	100	86.6667	100	100	100	100	100			100	100	90	100	100	100	100	100			100	100	69.2308	100	100	100	100	100			100	100	100	100	100	100	100	100
70	100	93.1034	75.8621	100	100	100	82.7586	96.5517			100	100	77.7778	100	100	100	77.7778	88.8889			100	94.1176	53.8462	100	100	100	28.5714	90.9091			100	92.3077	94.1176	100	100	100	100	100
71	100	100	86.6667	96.6667	100	100	100	100			100	100	90	90	100	100	100	100			100	100	69.2308	94.7368	100	100	100	100			100	100	100	100	100	100	100	100
72	50	100	76.6667	96.6667	36.6667	50	90	56.6667			40	100	80	90	20	40	90	30			26.3158	100	46.1538	94.7368	0	71.4286	85.7143	0			90.9091	100	100	100	52.381	43.4783	91.3043	89.4737
73	90	86.6667	80	80	96.6667	100	86.6667	90			90	90	80	80	90	100	70	80			94.7368	76.4706	53.8462	68.4211	88.8889	100	42.8571	72.7273			81.8182	100	100	100	100	100	100	100
74	66.6667	93.3333	96.6667	86.6667	83.3333	86.6667	46.6667	100			60	90	100	90	80	80	50	100			47.3684	94.1176	92.3077	78.9474	100	100	100	100			100	92.3077	100	100	76.1905	82.6087	30.4348	100
75	96.6667	83.3333	96.6667	100	33.3333	53.3333	20	60			100	80	100	100	30	40	30	40			100	100	100	100	88.8889	100	85.7143	63.6364			90.9091	61.5385	94.1176	100	9.52381	39.1304	0	57.8947
76	90	100	90	100	100	100	90	96.6667			80	100	90	100	100	100	80	90			84.2105	100	76.9231	100	100	100	57.1429	90.9091			100	100	100	100	100	100	100	100
77	91.6667	95.8333	75	100	100	95.8333	87.5	91.6667			87.5	87.5	87.5	100	100	87.5	75	75			89.4737	100	53.8462	100	100	85.7143	57.1429	81.8182			100	92.3077	100	100	100	100	100	100
78	100	83.3333	100	100	100	86.6667	100	100			100	80	100	100	100	90	100	100			100	100	100	100	100	100	100	100			100	61.5385	100	100	100	82.6087	100	100
79	100	100	83.3333	100	100	100	100	100			100	100	80	100	100	100	100	100			100	100	61.5385	100	100	100	100	100			100	100	100	100	100	100	100	100
80	100	93.3333	80	100	100	90	96.6667	93.3333			100	90	80	100	100	90	100	80			100	88.2353	53.8462	100	100	57.1429	85.7143	81.8182			100	100	100	100	100	100	100	100
81	96.6667	96.6667	80	96.6667	96.6667	96.6667	96.6667	96.6667			90	90	70	90	90	90	90	90			100	100	61.5385	100	100	100	100	100			90.9091	92.3077	94.1176	90.9091	95.2381	95.6522	95.6522	94.7368
82	100	100	80	100	100	100	100	100			100	100	70	100	100	100	100	100			100	100	61.5385	100	100	100	100	100			100	100	94.1176	100	100	100	100	100
83	100	100	80	100	100	100	100	96.6667			100	100	80	100	100	100	100	90			100	100	53.8462	100	100	100	100	90.9091			100	100	100	100	100	100	100	100
84	100	100	90	100	100	100	100	96.6667			100	100	90	100	100	100	100	90			100	100	76.9231	100	100	100	100	100			100	100	100	100	100	100	100	94.7368
85	100	100	83.3333	100	100	100	93.3333	96.6667			100	100	80	100	100	100	90	90			100	100	61.5385	100	100	100	71.4286	100			100	100	100	100	100	100	100	94.7368
86	90	96.6667	76.6667	96.6667	96.6667	96.6667	96.6667	96.6667			70	90	70	90	90	90	90	90			94.7368	100	53.8462	100	100	100	100	100			81.8182	92.3077	94.1176	90.9091	95.2381	95.6522	95.6522	94.7368
87	93.3333	86.6667	70	93.3333	90	93.3333	93.3333	86.6667			80	70	60	80	80	80	80	60			100	88.2353	46.1538	100	88.8889	100	100	81.8182			81.8182	84.6154	88.2353	81.8182	90.4762	91.3043	91.3043	89.4737
88	100	96.6667	83.3333	100	100	100	93.3333	100			100	90	80	100	100	100	90	100			100	94.1176	61.5385	100	100	100	71.4286	100			100	100	100	100	100	100	100	100
89	100	100	86.6667	100	100	100	93.3333	100			100	100	80	100	100	100	90	100			100	100	69.2308	100	100	100	71.4286	100			100	100	100	100	100	100	100	100
90	96.6667	90	80	93.3333	93.3333	93.3333	90	93.3333			90	80	70	80	90	80	80	80			100	94.1176	61.5385	94.7368	88.8889	100	85.7143	90.9091			90.9091	84.6154	94.1176	90.9091	95.2381	91.3043	91.3043	94.7368
91	93.3333	96.6667	86.6667	96.6667	96.6667	96.6667	93.3333	90			90	90	80	90	90	90	90	80			100	100	76.9231	100	100	100	100	90.9091			81.8182	92.3077	94.1176	90.9091	95.2381	95.6522	91.3043	89.4737
92	93.3333	93.3333	73.3333	93.3333	93.3333	93.3333	93.3333	93.3333			90	90	70	90	90	90	90	90			100	100	53.8462	100	100	100	100	100			81.8182	84.6154	88.2353	81.8182	90.4762	91.3043	91.3043	89.4737
93	100	100	83.3333	100	100	100	100	100			100	100	80	100	100	100	100	100			100	100	61.5385	100	100	100	100	100			100	100	100	100	100	100	100	100
94	100	100	93.3333	100	100	100	100	100			100	100	100	100	100	100	100	100			100	100	84.6154	100	100	100	100	100			100	100	100	100	100	100	100	100
95	100	93.3333	83.3333	100	93.3333	100	100	100			100	100	80	100	100	100	100	100			100	94.1176	69.2308	100	88.8889	100	100	100			100	92.3077	94.1176	100	95.2381	100	100	100
96	100	100	90	100	100	100	100	100			100	100	90	100	100	100	100	100			100	100	84.6154	100	100	100	100	100			100	100	94.1176	100	100	100	100	100
97	100	100	93.3333	100	100	100	100	100			100	100	100	100	100	100	100	100			100	100	84.6154	100	100	100	100	100			100	100	100	100	100	100	100	100
98	100	100	83.3333	100	100	100	100	100			100	100	80	100	100	100	100	100			100	100	61.5385	100	100	100	100	100			100	100	100	100	100	100	100	100
99	100	100	100	100	100	100	100	100			100	100	100	100	100	100	100	100			100	100	100	100	100	100	100	100			100	100	100	100	100	100	100	100
100	100	86.6667	100	93.3333	100	100	70	96.6667			100	80	100	90	100	100	60	100			100	100	100	100	100	100	0	100			100	69.2308	100	81.8182	100	100	91.3043	94.7368
101	100	90	90	100	100	100	100	100			100	90	90	100	100	100	100	100			100	100	76.9231	100	100	100	100	100			100	76.9231	100	100	100	100	100	100
102	100	86.6667	100	100	96.6667	100	100	96.6667			100	80	100	100	90	100	100	100			100	100	100	100	100	100	100	100			100	69.2308	100	100	95.2381	100	100	94.7368
103	100	100	80	100	100	100	100	100			100	100	80	100	100	100	100	100			100	100	53.8462	100	100	100	100	100			100	100	100	100	100	100	100	100
104	100	100	80	100	100	100	100	100			100	100	80	100	100	100	100	100			100	100	53.8462	100	100	100	100	100			100	100	100	100	100	100	100	100
105	100	100	93.3333	100	100	100	100	100			100	100	90	100	100	100	100	100			100	100	84.6154	100	100	100	100	100			100	100	100	100	100	100	100	100
106	100	86.6667	100	100	100	100	93.3333	100			100	80	100	100	100	100	80	100			100	100	100	100	100	100	71.4286	100			100	69.2308	100	100	100	100	100	100
107	100	100	93.3333	100	100	100	100	100			100	100	100	100	100	100	100	100			100	100	84.6154	100	100	100	100	100			100	100	100	100	100	100	100	100
108	96.6667	80	96.6667	100	96.6667	100	73.3333	93.3333			100	80	90	100	90	100	60	100			100	100	100	100	100	100	0	100			90.9091	53.8462	94.1176	100	95.2381	100	95.6522	89.4737
109	100	96.6667	100	100	100	100	76.6667	96.6667			100	90	100	100	100	100	70	100			100	100	100	100	100	100	0	100			100	92.3077	100	100	100	100	100	94.7368
110	100	96.6667	100	100	100	100	76.6667	96.6667			100	90	100	100	100	100	70	100			100	100	100	100	100	100	0	100			100	92.3077	100	100	100	100	100	94.7368
111	100	93.3333	100	100	100	100	76.6667	96.6667			100	90	100	100	100	100	70	100			100	100	100	100	100	100	0	100			100	84.6154	100	100	100	100	100	94.7368
112	96.6667	90	96.6667	93.3333	93.3333	100	76.6667	96.6667			90	90	100	90	100	100	70	90			100	94.1176	100	100	88.8889	100	0	100			90.9091	84.6154	94.1176	81.8182	95.2381	100	100	94.7368
113	100	100	90	100	100	100	100	100			100	100	90	100	100	100	100	100			100	100	76.9231	100	100	100	100	100			100	100	100	100	100	100	100	100
114	100	83.3333	100	100	100	100	76.6667	100			100	80	100	100	100	100	70	100			100	100	100	100	100	100	0	100			100	61.5385	100	100	100	100	100	100
115	100	83.3333	96.6667	100	100	100	76.6667	96.6667			100	70	100	100	100	100	70	100			100	94.1176	100	100	100	100	0	100			100	69.2308	94.1176	100	100	100	100	94.7368
116	100	100	86.6667	100	100	100	100	96.6667			100	100	80	100	100	100	100	90			100	100	69.2308	100	100	100	100	100			100	100	100	100	100	100	100	94.7368
117	96.6667	100	86.6667	100	100	100	100	100			100	100	80	100	100	100	100	100			100	100	69.2308	100	100	100	100	100			90.9091	100	100	100	100	100	100	100
118	100	100	82.7586	100	100	100	100	100			100	100	77.7778	100	100	100	100	100			100	100	61.5385	100	100	100	100	100			100	100	100	100	100	100	100	100
119	96.6667	96.6667	83.3333	100	100	96.6667	96.6667	93.3333			90	90	80	100	100	90	90	80			100	94.1176	69.2308	100	100	85.7143	100	90.9091			90.9091	100	94.1176	100	100	100	95.6522	94.7368
120	96.5517	96.5517	75.8621	96.5517	100	100	96.5517	100			100	100	77.7778	88.8889	100	100	100	100			100	100	53.8462	94.7368	100	100	100	100			90.9091	92.3077	94.1176	100	100	100	95.6522	100
121	96.5517	96.5517	86.2069	100	100	100	96.5517	96.5517			90	100	90	100	100	100	100	90			94.7368	100	69.2308	100	100	100	100	100			100	92.3077	100	100	100	100	95.6522	94.7368
122	96.5517	96.5517	86.2069	100	100	100	96.5517	96.5517			90	100	90	100	100	100	100	90			94.7368	100	69.2308	100	100	100	100	100			100	92.3077	100	100	100	100	95.6522	94.7368
123	93.1034	82.7586	96.5517	96.5517	93.1034	96.5517	79.3103	93.1034			80	70	100	90	90	100	80	80			89.4737	82.3529	100	94.7368	100	100	100	90.9091			100	84.6154	94.1176	100	90.4762	95.6522	73.913	94.7368
124	96.6667	100	80	96.6667	100	100	100	100			90	100	70	90	100	100	100	100			94.7368	100	61.5385	94.7368	100	100	100	100			100	100	94.1176	100	100	100	100	100
125	100	100	86.6667	100	100	100	96.6667	96.6667			100	100	90	100	100	100	90	90			100	100	69.2308	100	100	100	85.7143	90.9091			100	100	100	100	100	100	100	100
126	100	100	86.2069	100	100	100	100	93.1034			100	100	88.8889	100	100	100	100	77.7778			100	100	69.2308	100	100	100	100	100			100	100	100	100	100	100	100	89.4737
127	100	100	79.3103	100	100	100	100	100			100	100	77.7778	100	100	100	100	100			100	100	53.8462	100	100	100	100	100			100	100	100	100	100	100	100	100
128	100	100	85.7143	100	100	100	100	100			100	100	88.8889	100	100	100	100	100			100	100	69.2308	100	100	100	100	100			100	100	100	100	100	100	100	100
129	96.4286	92.8571	75	92.8571	100	100	96.4286	96.4286			100	87.5	75	75	100	100	100	87.5			100	94.1176	53.8462	94.7368	100	100	100	90.9091			90.9091	92.3077	94.1176	90.9091	100	100	95.6522	100
130	100	100	85.7143	100	100	100	100	100			100	100	75	100	100	100	100	100			100	100	69.2308	100	100	100	100	100			100	100	100	100	100	100	100	100
131	100	100	79.3103	100	100	100	93.1034	100			100	100	77.7778	100	100	100	77.7778	100			100	100	53.8462	100	100	100	71.4286	100			100	100	100	100	100	100	100	100
132	100	100	79.3103	100	100	100	93.1034	100			100	100	77.7778	100	100	100	77.7778	100			100	100	53.8462	100	100	100	71.4286	100			100	100	100	100	100	100	100	100
133	100	100	86.2069	100	100	100	100	96.5517			100	100	88.8889	100	100	100	100	88.8889			100	100	69.2308	100	100	100	100	90.9091			100	100	100	100	100	100	100	100
134	96.4286	96.4286	82.1429	96.4286	96.4286	100	100	96.4286			88.8889	88.8889	77.7778	88.8889	100	100	100	88.8889			94.7368	94.1176	61.5385	94.7368	100	100	100	90.9091			100	100	100	100	95.2381	100	100	100
135	100	100	82.7586	96.5517	100	100	100	96.5517			100	100	66.6667	88.8889	100	100	100	88.8889			100	100	61.5385	94.7368	100	100	100	90.9091			100	100	100	100	100	100	100	100
136	100	100	93.3333	100	100	100	100	100			100	100	100	100	100	100	100	100			100	100	84.6154	100	100	100	100	100			100	100	100	100	100	100	100	100
137	100	100	83.3333	100	100	100	100	90			100	100	80	100	100	100	100	70			100	100	61.5385	100	100	100	100	72.7273			100	100	100	100	100	100	100	100
138	100	100	83.3333	100	100	100	100	100			100	100	80	100	100	100	100	100			100	100	61.5385	100	100	100	100	100			100	100	100	100	100	100	100	100
139	100	100	83.3333	100	100	100	100	100			100	100	80	100	100	100	100	100			100	100	61.5385	100	100	100	100	100			100	100	100	100	100	100	100	100
140	100	100	83.3333	100	100	100	93.3333	93.3333			100	100	80	100	100	100	80	80			100	100	61.5385	100	100	100	71.4286	81.8182			100	100	100	100	100	100	100	100
141	100	100	83.3333	100	100	100	100	100			100	100	90	100	100	100	100	100			100	100	61.5385	100	100	100	100	100			100	100	100	100	100	100	100	100
142	100	100	90	100	100	100	100	100			100	100	90	100	100	100	100	100			100	100	76.9231	100	100	100	100	100			100	100	100	100	100	100	100	100
143	100	100	90	100	100	100	100	100			100	100	80	100	100	100	100	100			100	100	76.9231	100	100	100	100	100			100	100	100	100	100	100	100	100
144	100	100	90	96.6667	96.6667	100	100	100			100	100	80	90	90	100	100	100			100	100	76.9231	94.7368	100	100	100	100			100	100	100	100	95.2381	100	100	100
145	100	100	96.6667	100	100	100	100	100			100	100	90	100	100	100	100	100			100	100	92.3077	100	100	100	100	100			100	100	100	100	100	100	100	100
146	100	100	83.3333	100	100	100	100	100			100	100	80	100	100	100	100	100			100	100	61.5385	100	100	100	100	100			100	100	100	100	100	100	100	100
147	100	100	86.6667	100	100	100	100	96.6667			100	100	90	100	100	100	100	90			100	100	69.2308	100	100	100	100	90.9091			100	100	100	100	100	100	100	100
148	100	100	83.3333	100	100	100	100	93.3333			100	100	80	100	100	100	100	90			100	100	61.5385	100	100	100	100	81.8182			100	100	100	100	100	100	100	100
149	100	100	86.6667	100	100	100	93.3333	96.6667			100	100	90	100	100	100	80	90			100	100	69.2308	100	100	100	71.4286	90.9091			100	100	100	100	100	100	100	100
150	100	100	83.3333	96.6667	100	100	100	96.6667			100	100	80	100	100	100	100	90			100	100	61.5385	100	100	100	100	90.9091			100	100	100	90.9091	100	100	100	100
151	100	96.6667	86.6667	100	100	100	100	96.6667			100	90	90	100	100	100	100	90			100	94.1176	69.2308	100	100	100	100	90.9091			100	100	100	100	100	100	100	100
152	100	100	86.6667	100	100	100	93.3333	93.3333			100	100	90	100	100	100	80	80			100	100	69.2308	100	100	100	71.4286	81.8182			100	100	100	100	100	100	100	100
153	100	100	83.3333	100	100	100	96.6667	93.3333			100	100	80	100	100	100	90	80			100	100	61.5385	100	100	100	85.7143	81.8182			100	100	100	100	100	100	100	100
154	100	100	86.6667	100	100	100	100	96.6667			100	100	90	100	100	100	100	90			100	100	69.2308	100	100	100	100	90.9091			100	100	100	100	100	100	100	100
155	100	100	83.3333	100	100	100	93.3333	96.6667			100	100	80	100	100	100	80	90			100	100	61.5385	100	100	100	71.4286	90.9091			100	100	100	100	100	100	100	100
156	100	100	86.6667	100	100	100	100	100			100	100	90	100	100	100	100	100			100	100	69.2308	100	100	100	100	100			100	100	100	100	100	100	100	100
157	100	100	86.6667	100	100	100	100	100			100	100	90	100	100	100	100	100			100	100	69.2308	100	100	100	100	100			100	100	100	100	100	100	100	100
158	100	100	83.3333	100	100	100	96.6667	100			100	100	80	100	100	100	90	100			100	100	61.5385	100	100	100	85.7143	100			100	100	100	100	100	100	100	100
159	100	96.6667	86.6667	100	100	100	100	100			100	90	90	100	100	100	100	100			100	100	69.2308	100	100	100	100	100			100	92.3077	100	100	100	100	100	100
160	96.6667	96.6667	86.6667	100	96.6667	100	100	100			90	90	90	100	90	100	100	100			100	100	69.2308	100	100	100	100	100			90.9091	92.3077	100	100	95.2381	100	100	100
161	100	100	93.3333	100	100	100	93.3333	100			100	100	100	100	100	100	90	100			100	100	84.6154	100	100	100	100	100			100	100	100	100	100	100	91.3043	100
162	96.6667	83.3333	93.3333	93.3333	90	100	96.6667	96.6667			90	80	90	80	80	100	90	100			100	100	84.6154	100	100	100	100	100			90.9091	61.5385	100	81.8182	85.7143	100	95.6522	94.7368
163	96.6667	100	86.6667	100	100	100	100	96.6667			90	100	80	100	100	100	100	90			100	100	69.2308	100	100	100	100	100			90.9091	100	100	100	100	100	100	94.7368
164	100	100	86.6667	100	100	100	100	100			100	100	90	100	100	100	100	100			100	100	69.2308	100	100	100	100	100			100	100	100	100	100	100	100	100
165	96.6667	100	86.6667	100	96.6667	100	100	100			90	100	90	100	90	100	100	100			100	100	69.2308	100	100	100	100	100			90.9091	100	100	100	95.2381	100	100	100
166	100	96.6667	96.6667	100	96.6667	100	96.6667	90			100	100	100	100	90	100	90	90			100	100	92.3077	100	100	100	85.7143	100			100	92.3077	100	100	95.2381	100	100	84.2105
167	100	100	93.3333	100	100	96.6667	93.3333	100			100	100	100	100	100	100	90	100			100	100	84.6154	100	100	100	100	100			100	100	100	100	100	95.6522	91.3043	100
168	100	100	90	100	100	100	100	100			100	100	90	100	100	100	100	100			100	100	76.9231	100	100	100	100	100			100	100	100	100	100	100	100	100
169	96.6667	96.6667	86.6667	96.6667	96.6667	100	96.6667	100			90	90	90	90	90	100	90	100			100	100	69.2308	94.7368	100	100	100	100			90.9091	92.3077	100	100	95.2381	100	95.6522	100
170	100	100	86.6667	100	100	100	100	100			100	100	80	100	100	100	100	100			100	100	69.2308	100	100	100	100	100			100	100	100	100	100	100	100	100
171	100	96.6667	90	100	96.6667	100	86.6667	100			100	100	90	100	90	100	80	100			100	100	76.9231	100	100	100	100	100			100	92.3077	100	100	95.2381	100	82.6087	100
172	100	100	93.3333	100	100	96.6667	100	100			100	100	90	100	100	100	100	100			100	100	84.6154	100	100	100	100	100			100	100	100	100	100	95.6522	100	100
173	100	100	86.6667	100	100	100	96.6667	96.6667			100	100	90	100	100	100	90	90			100	100	69.2308	100	100	100	100	100			100	100	100	100	100	100	95.6522	94.7368
174	93.3333	96.6667	86.6667	96.6667	100	100	93.3333	93.3333			90	90	80	90	100	100	80	90			89.4737	94.1176	69.2308	94.7368	100	100	85.7143	81.8182			100	100	100	100	100	100	95.6522	100
175	100	100	86.6667	100	100	100	100	96.6667			100	100	90	100	100	100	100	100			100	100	69.2308	100	100	100	100	90.9091			100	100	100	100	100	100	100	100
176	100	100	90	100	100	100	100	100			100	100	90	100	100	100	100	100			100	100	76.9231	100	100	100	100	100			100	100	100	100	100	100	100	100
177	96.6667	96.6667	83.3333	100	100	100	100	100			90	100	80	100	100	100	100	100			94.7368	94.1176	61.5385	100	100	100	100	100			100	100	100	100	100	100	100	100
178	96.6667	100	86.6667	100	100	100	96.6667	100			90	100	90	100	100	100	90	100			100	100	69.2308	100	100	100	100	100			90.9091	100	100	100	100	100	95.6522	100
179	100	96.6667	83.3333	100	100	100	100	100			100	90	80	100	100	100	100	100			100	100	61.5385	100	100	100	100	100			100	92.3077	100	100	100	100	100	100
180	100	96.6667	86.6667	100	100	100	100	100			100	100	90	100	100	100	100	100			100	100	69.2308	100	100	100	100	100			100	92.3077	100	100	100	100	100	100
181	100	100	86.6667	100							100	100	90	100							100	100	69.2308	100							100	100	100	100
182	100	96.6667	86.6667	100	100	100	100	100			100	90	90	100	100	100	100	100			100	100	69.2308	100	100	100	100	100			100	92.3077	100	100	100	100	100	100
183	100	100	86.6667	100							100	100	90	100							100	100	69.2308	100							100	100	100	100
184	100	100	90	100	100	100	96.6667	100			100	100	90	100	100	100	90	100			100	100	76.9231	100	100	100	85.7143	100			100	100	100	100	100	100	100	100
185	100	100	86.6667	100	100	100	100	100			100	100	90	100	100	100	100	100			100	100	69.2308	100	100	100	100	100			100	100	100	100	100	100	100	100
186	100	100	86.6667	100	100	100	100	100			100	100	90	100	100	100	100	100			100	100	69.2308	100	100	100	100	100			100	100	100	100	100	100	100	100
187	100	100	86.6667	100							100	100	90	100							100	100	69.2308	100							100	100	100	100
188	100	96.6667	86.6667	96.6667							100	90	90	90							100	94.1176	69.2308	94.7368							100	100	100	100
189	100	96.6667	90	100	100	100	100	100			100	100	90	100	100	100	100	100			100	100	76.9231	100	100	100	100	100			100	92.3077	100	100	100	100	100	100
190	96.6667	100	83.3333	96.6667	100	100	96.6667	100			90	100	80	90	100	100	90	100			94.7368	100	61.5385	94.7368	100	100	85.7143	100			100	100	100	100	100	100	100	100
191	96.6667	96.6667	86.6667	96.6667	100	100	100	100			90	90	90	90	100	100	100	100			94.7368	100	69.2308	100	100	100	100	100			100	92.3077	100	90.9091	100	100	100	100
192	96.6667	96.6667	86.6667	93.3333	96.6667	100	93.3333	93.3333			90	90	90	80	100	100	90	80			94.7368	100	69.2308	94.7368	88.8889	100	85.7143	100			100	92.3077	100	90.9091	100	100	95.6522	89.4737
193	100	100	83.3333	96.6667							100	100	80	90							100	100	61.5385	94.7368							100	100	100	100
194	100	100	86.6667	96.6667							100	100	90	90							100	100	69.2308	94.7368							100	100	100	100
195	100	100	90	100							100	100	90	100							100	100	76.9231	100							100	100	100	100
196	100	100	93.3333	100	100	100	100	100			100	100	100	100	100	100	100	100			100	100	84.6154	100	100	100	100	100			100	100	100	100	100	100	100	100
197	96.6667	100	93.3333	96.6667	100	100	100	93.3333			90	100	90	90	100	100	100	80			100	100	84.6154	100	100	100	100	90.9091			90.9091	100	100	90.9091	100	100	100	94.7368
198	100	100	90	100	100	100	96.6667	100			100	100	80	100	100	100	90	100			100	100	76.9231	100	100	100	100	100			100	100	100	100	100	100	95.6522	100
199	100	100	90	96.6667	93.3333	100	100	100			100	100	90	100	100	100	100	100			100	100	76.9231	100	77.7778	100	100	100			100	100	100	90.9091	100	100	100	100
200	100	100	90	100	96.6667	93.3333	96.6667	100			100	100	90	100	100	90	90	100			100	100	76.9231	100	88.8889	85.7143	85.7143	100			100	100	100	100	100	95.6522	100	100
201	96.6667	100	90	100	100	100	96.6667	96.6667			90	100	90	100	100	100	90	90			94.7368	100	76.9231	100	100	100	85.7143	90.9091			100	100	100	100	100	100	100	100
202	96.6667	96.6667	90	93.3333	100	100	96.6667	100			90	90	90	90	100	100	90	100			94.7368	94.1176	76.9231	89.4737	100	100	85.7143	100			100	100	100	100	100	100	100	100
203	96.6667	86.6667	86.6667	96.6667	90	100	100	90			100	70	80	90	90	100	100	90			100	88.2353	69.2308	94.7368	77.7778	100	100	90.9091			90.9091	84.6154	100	100	95.2381	100	100	89.4737
204	93.3333	96.6667	83.3333	90	96.6667	96.6667	96.6667	90			80	90	80	80	90	90	90	70			89.4737	94.1176	61.5385	84.2105	88.8889	85.7143	85.7143	81.8182			100	100	100	100	100	100	100	94.7368
205	100	100	93.3333	100	100	100	100	100			100	100	100	100	100	100	100	100			100	100	84.6154	100	100	100	100	100			100	100	100	100	100	100	100	100
206	100	96.6667	90	96.6667	100	100	100	96.6667			100	90	90	90	100	100	100	90			100	100	76.9231	94.7368	100	100	100	90.9091			100	92.3077	100	100	100	100	100	100
207	100	96.6667	86.6667	96.6667	100	100	100	96.6667			100	100	90	100	100	100	100	100			100	100	69.2308	100	100	100	100	100			100	92.3077	100	90.9091	100	100	100	94.7368
208	100	100	93.3333	100	100	100	100	96.6667			100	100	90	100	100	100	100	90			100	100	84.6154	100	100	100	100	90.9091			100	100	100	100	100	100	100	100
209	100	100	93.3333	96.6667	100	100	100	96.6667			100	100	90	90	100	100	100	90			100	100	84.6154	94.7368	100	100	100	90.9091			100	100	100	100	100	100	100	100
210	86.6667	90	83.3333	80	86.6667	90	83.3333	80			90	90	90	70	80	80	70	60			100	100	61.5385	94.7368	88.8889	100	71.4286	90.9091			63.6364	76.9231	100	54.5455	85.7143	86.9565	86.9565	73.6842
211	96.6667	96.6667	96.6667	100	93.3333	100	96.6667	100			90	90	90	100	90	100	90	100			100	100	92.3077	100	100	100	100	100			90.9091	92.3077	100	100	90.4762	100	95.6522	100
212	93.3333	93.3333	80	96.6667	93.3333	100	96.6667	86.6667			80	80	80	90	90	100	90	80			89.4737	88.2353	53.8462	94.7368	100	100	100	81.8182			100	100	100	100	90.4762	100	95.6522	89.4737
213	100	100	83.3333	100	96.6667	96.6667	100	100			100	100	80	100	90	90	100	100			100	100	61.5385	100	88.8889	85.7143	100	100			100	100	100	100	100	100	100	100
214	100	96.6667	100	100	96.6667	100	100	100			100	90	100	100	90	100	100	100			100	100	100	100	100	100	100	100			100	92.3077	100	100	95.2381	100	100	100
215	100	90	100	100	93.3333	100	100	100			100	80	100	100	90	100	100	100			100	100	100	100	100	100	100	100			100	76.9231	100	100	90.4762	100	100	100
216	100	96.6667	100	100	100	100	100	93.3333			100	90	100	100	100	100	100	100			100	100	100	100	100	100	100	100			100	92.3077	100	100	100	100	100	89.4737
217	100	96.6667	100	100	100	100	100	96.6667			100	90	100	100	100	100	100	100			100	100	100	100	100	100	100	100			100	92.3077	100	100	100	100	100	94.7368
218	100	86.6667	100	100	96.6667	100	100	100			100	80	100	100	90	100	100	100			100	100	100	100	100	100	100	100			100	69.2308	100	100	95.2381	100	100	100
219	100	100	100	100	96.6667	100	100	100			100	100	100	100	90	100	100	100			100	100	100	100	100	100	100	100			100	100	100	100	95.2381	100	100	100
220	100	100	100	100	100	100	100	100			100	100	100	100	100	100	100	100			100	100	100	100	100	100	100	100			100	100	100	100	100	100	100	100
221	100	96.6667	96.6667	96.6667	96.6667	100	100	100			100	90	90	90	90	100	100	100			100	100	100	94.7368	100	100	100	100			100	92.3077	94.1176	100	95.2381	100	100	100
222	100	96.6667	100	100	100	100	100	100			100	90	100	100	100	100	100	100			100	100	100	100	100	100	100	100			100	92.3077	100	100	100	100	100	100
223	100	96.6667	100	100	96.6667	100	100	100			100	90	100	100	90	100	100	100			100	100	100	100	100	100	100	100			100	92.3077	100	100	95.2381	100	100	100
224	96.6667	100	93.3333	100	90	100	100	100			100	100	90	100	80	100	100	100			100	100	84.6154	100	88.8889	100	100	100			90.9091	100	100	100	90.4762	100	100	100
225	100	83.3333	100	86.6667	100	100	100	96.6667			100	80	100	90	100	100	100	100			100	100	100	78.9474	100	100	100	100			100	61.5385	100	100	100	100	100	94.7368
226	100	100	80	100	100	100	73.3333	100			100	100	80	100	100	100	60	100			100	100	53.8462	100	100	100	0	100			100	100	100	100	100	100	95.6522	100
227	100	100	93.3333	100	100	100	100	100			100	100	100	100	100	100	100	100			100	100	84.6154	100	100	100	100	100			100	100	100	100	100	100	100	100
228	100	100	86.6667	100	100	100	100	96.6667			100	100	80	100	100	100	100	90			100	100	69.2308	100	100	100	100	90.9091			100	100	100	100	100	100	100	100
229	100	100	90	100	100	100	100	100			100	100	90	100	100	100	100	100			100	100	76.9231	100	100	100	100	100			100	100	100	100	100	100	100	100
230	100	100	86.6667	96.6667	100	96.6667	96.6667	96.6667			100	100	90	90	100	90	100	90			100	100	69.2308	94.7368	100	100	85.7143	90.9091			100	100	100	100	100	95.6522	100	100
231	100	100	90	100	96.6667	100	96.6667	96.6667			100	100	90	100	90	100	90	90			100	100	76.9231	100	100	100	100	100			100	100	100	100	95.2381	100	95.6522	94.7368
232	100	100	86.6667	100	100	100	100	100			100	100	80	100	100	100	100	100			100	100	76.9231	100	100	100	100	100			100	100	94.1176	100	100	100	100	100
233	100	96.6667	93.3333	100	100	100	100	96.6667			100	90	100	100	100	100	100	90			100	100	84.6154	100	100	100	100	90.9091			100	92.3077	100	100	100	100	100	100
234	100	96.6667	93.3333	100	100	100	100	100			100	100	100	100	100	100	100	100			100	100	84.6154	100	100	100	100	100			100	92.3077	100	100	100	100	100	100
235	100	100	93.3333	96.6667	100	96.6667	100	100			100	100	100	90	100	90	100	100			100	100	84.6154	94.7368	100	85.7143	100	100			100	100	100	100	100	100	100	100
236	100	100	83.3333	100	100	100	96.6667	100			100	100	70	100	100	100	90	100			100	100	61.5385	100	100	100	100	100			100	100	100	100	100	100	95.6522	100
237	93.3333	96.6667	83.3333	96.6667	100	100	96.6667	93.3333			80	90	90	100	100	100	90	80			94.7368	100	69.2308	94.7368	100	100	85.7143	81.8182			90.9091	92.3077	94.1176	100	100	100	100	100
238	100	100	90	100	100	100	93.3333	96.6667			100	100	90	100	100	100	80	90			100	100	76.9231	100	100	100	71.4286	90.9091			100	100	100	100	100	100	100	100
239	100	100	93.3333	96.6667	100	100	100	100			100	100	100	90	100	100	100	100			100	100	84.6154	94.7368	100	100	100	100			100	100	100	100	100	100	100	100
240	96.6667	100	93.3333	96.6667	100	100	93.3333	93.3333			90	100	100	90	100	100	90	80			94.7368	100	84.6154	94.7368	100	100	71.4286	81.8182			100	100	100	100	100	100	100	100
241	86.6667	93.3333	83.3333	86.6667	86.6667	90	100	96.6667			70	90	80	80	80	90	100	90			94.7368	100	69.2308	89.4737	100	100	100	100			72.7273	84.6154	94.1176	81.8182	80.9524	86.9565	100	94.7368
242	93.3333	93.3333	80	100	100	100	90	90			90	90	80	100	100	100	80	80			89.4737	88.2353	53.8462	100	100	100	57.1429	72.7273			100	100	100	100	100	100	100	100
243	100	100	90	100	100	100	100	100			100	100	90	100	100	100	100	100			100	100	76.9231	100	100	100	100	100			100	100	100	100	100	100	100	100
244	100	93.3333	96.6667	83.3333	96.6667	96.6667	100	100			100	80	100	90	90	90	100	100			100	94.1176	92.3077	78.9474	100	100	100	100			100	92.3077	100	90.9091	95.2381	95.6522	100	100
245	100	100	86.6667	100	100	100	100	100			100	100	90	100	100	100	100	100			100	100	69.2308	100	100	100	100	100			100	100	100	100	100	100	100	100
246	100	100	86.6667	100	100	100	100	100			100	100	80	100	100	100	100	100			100	100	69.2308	100	100	100	100	100			100	100	100	100	100	100	100	100
247	100	100	83.3333	96.6667	96.6667	93.3333	93.3333	100			100	100	70	90	90	80	80	100			100	100	61.5385	94.7368	88.8889	71.4286	71.4286	100			100	100	100	100	100	100	100	100
248	100	96.6667	86.6667	96.6667	100	100	100	96.6667			100	90	90	90	100	100	100	90			100	94.1176	69.2308	94.7368	100	100	100	90.9091			100	100	100	100	100	100	100	100
249	100	100	86.6667	96.6667	100	100	96.6667	100			100	100	90	100	100	100	90	100			100	100	69.2308	100	100	100	85.7143	100			100	100	100	90.9091	100	100	100	100
250	100	100	83.3333	100	100	100	100	100			100	100	80	100	100	100	100	100			100	100	61.5385	100	100	100	100	100			100	100	100	100	100	100	100	100
251	100	100	83.3333	100	100	100	100	100			100	100	80	100	100	100	100	100			100	100	61.5385	100	100	100	100	100			100	100	100	100	100	100	100	100
252	96.6667	96.6667	83.3333	100	96.6667	100	100	96.6667			90	90	80	100	90	100	100	90			94.7368	100	61.5385	100	100	100	100	90.9091			100	92.3077	100	100	95.2381	100	100	100
253	100	100	90	100	100	100	100	100			100	100	90	100	100	100	100	100			100	100	76.9231	100	100	100	100	100			100	100	100	100	100	100	100	100
254	100	100	86.6667	100	100	100	100	100			100	100	90	100	100	100	100	100			100	100	69.2308	100	100	100	100	100			100	100	100	100	100	100	100	100
255	100	100	83.3333	100	100	100	100	100			100	100	90	100	100	100	100	100			100	100	61.5385	100	100	100	100	100			100	100	100	100	100	100	100	100
256	100	100	90	100	100	100	100	100			100	100	90	100	100	100	100	100			100	100	76.9231	100	100	100	100	100			100	100	100	100	100	100	100	100
257	100	100	86.6667	100	100	100	96.6667	100			100	100	90	100	100	100	90	100			100	100	69.2308	100	100	100	100	100			100	100	100	100	100	100	95.6522	100
258	100	100	86.6667	100	100	100	96.6667	96.6667			100	100	90	100	100	100	90	90			100	100	69.2308	100	100	100	85.7143	90.9091			100	100	100	100	100	100	100	100
259	100	100	83.3333	100	96.6667	96.6667	90	96.6667			100	100	80	100	90	90	70	90			100	100	61.5385	100	100	100	71.4286	90.9091			100	100	100	100	95.2381	95.6522	95.6522	100
260	100	96.6667	86.6667	100	96.6667	96.6667	96.6667	96.6667			100	100	90	100	100	100	100	100			100	94.1176	69.2308	100	88.8889	85.7143	85.7143	100			100	100	100	100	100	100	100	94.7368
261	93.3333	93.3333	80	96.6667	100	96.6667	83.3333	90			90	90	80	90	100	100	70	80			94.7368	88.2353	61.5385	94.7368	100	100	42.8571	81.8182			90.9091	100	94.1176	100	100	95.6522	95.6522	94.7368
262	100	100	83.3333	100	100	100	90	93.3333			100	100	90	100	100	100	80	80			100	100	61.5385	100	100	100	57.1429	81.8182			100	100	100	100	100	100	100	100
263	96.6667	100	90	100	100	100	96.6667	100			100	100	90	100	100	100	90	100			100	100	76.9231	100	100	100	85.7143	100			90.9091	100	100	100	100	100	100	100
264	100	96.6667	73.3333	96.6667	100	100	96.6667	96.6667			100	90	70	90	100	100	90	90			100	100	38.4615	94.7368	100	100	85.7143	90.9091			100	92.3077	100	100	100	100	100	100
265	100	96.6667	76.6667	100	96.6667	100	96.6667	100			100	90	80	100	100	100	90	100			100	94.1176	46.1538	100	88.8889	100	100	100			100	100	100	100	100	100	95.6522	100
266	96.5517	93.1034	79.3103	89.6552	93.1034	93.1034	86.2069	100			100	88.8889	88.8889	66.6667	88.8889	88.8889	77.7778	100			100	88.2353	53.8462	89.4737	88.8889	85.7143	42.8571	100			90.9091	100	100	90.9091	95.2381	95.6522	100	100
267	100	100	83.3333	90	96.6667	100	90	100			100	100	90	90	100	100	80	100			100	100	61.5385	84.2105	88.8889	100	57.1429	100			100	100	100	100	100	100	100	100
268	93.3333	90	76.6667	93.3333	100	100	93.3333	100			90	70	80	90	100	100	90	100			94.7368	88.2353	46.1538	89.4737	100	100	71.4286	100			90.9091	92.3077	100	100	100	100	100	100
269	90	86.6667	73.3333	76.6667	80	90	80	83.3333			90	80	70	70	70	80	80	70			94.7368	94.1176	38.4615	84.2105	55.5556	71.4286	28.5714	72.7273			81.8182	76.9231	100	63.6364	90.4762	95.6522	95.6522	89.4737
270	90	100	80	90	96.6667	96.6667	93.3333	96.6667			80	100	70	80	90	90	80	90			89.4737	100	53.8462	94.7368	100	100	85.7143	90.9091			90.9091	100	100	81.8182	95.2381	95.6522	95.6522	100
271	100	83.3333	100	86.6667	96.6667	100	96.6667	100			100	80	100	90	90	100	90	100			100	100	100	78.9474	100	100	100	100			100	61.5385	100	100	95.2381	100	95.6522	100
272	93.3333	93.3333	93.3333	93.3333	93.3333	100	93.3333	83.3333			90	80	80	90	100	100	80	70			89.4737	88.2353	92.3077	89.4737	77.7778	100	85.7143	63.6364			100	100	94.1176	100	100	100	95.6522	94.7368
273	100	96.6667	86.6667	100	100	100	100	100			100	90	90	100	100	100	100	100			100	100	76.9231	100	100	100	100	100			100	92.3077	94.1176	100	100	100	100	100
274	100	100	86.6667	100	100	100	100	100			100	100	80	100	100	100	100	100			100	100	69.2308	100	100	100	100	100			100	100	100	100	100	100	100	100
275	100	100	86.6667	100	100	100	100	100			100	100	90	100	100	100	100	100			100	100	69.2308	100	100	100	100	100			100	100	100	100	100	100	100	100
276	100	100	90	100	100	100	100	100			100	100	80	100	100	100	100	100			100	100	76.9231	100	100	100	100	100			100	100	100	100	100	100	100	100
277	100	83.3333	93.3333	83.3333	100	100	96.6667	93.3333			100	80	90	80	100	100	90	80			100	100	92.3077	73.6842	100	100	85.7143	90.9091			100	61.5385	94.1176	100	100	100	100	94.7368
278	100	100	90	100	100	100	100	100			100	100	90	100	100	100	100	100			100	100	76.9231	100	100	100	100	100			100	100	100	100	100	100	100	100
279	100	96.6667	86.6667	96.6667	96.6667	100	100	96.6667			100	90	80	90	90	100	100	90			100	100	69.2308	94.7368	100	100	100	90.9091			100	92.3077	100	100	95.2381	100	100	100
280	100	96.6667	96.6667	100	100	100	100	100			100	90	90	100	100	100	100	100			100	100	92.3077	100	100	100	100	100			100	92.3077	100	100	100	100	100	100
281	100	100	90	100	100	100	96.6667	100			100	100	90	100	100	100	90	100			100	100	76.9231	100	100	100	85.7143	100			100	100	100	100	100	100	100	100
282	96.6667	93.3333	90	96.6667	100	100	100	100			90	80	90	90	100	100	100	100			100	100	76.9231	100	100	100	100	100			90.9091	84.6154	100	90.9091	100	100	100	100
283	100	96.6667	96.6667	96.6667	100	100	100	100			100	90	90	90	100	100	100	100			100	100	92.3077	100	100	100	100	100			100	92.3077	100	90.9091	100	100	100	100
284	100	100	90	100	100	100	100	100			100	100	90	100	100	100	100	100			100	100	76.9231	100	100	100	100	100			100	100	100	100	100	100	100	100
285	100	100	90	100	100	100	100	100			100	100	90	100	100	100	100	100			100	100	76.9231	100	100	100	100	100			100	100	100	100	100	100	100	100
286	93.3333	93.3333	80	93.3333	100	100	96.6667	96.6667			90	80	80	90	100	100	90	90			89.4737	88.2353	53.8462	89.4737	100	100	85.7143	90.9091			100	100	100	100	100	100	100	100
287	100	96.6667	90	100	100	100	100	100			100	100	90	100	100	100	100	100			100	100	76.9231	100	100	100	100	100			100	92.3077	100	100	100	100	100	100
288	100	96.2963	88.8889	96.2963	100	100	100	100			100	87.5	87.5	87.5	100	100	100	100			100	94.1176	76.9231	94.7368	100	100	100	100			100	100	100	100	100	100	100	100
289	100	100	90	96.6667	96.6667	100	100	93.3333			100	100	90	90	90	100	100	90			100	100	76.9231	94.7368	100	100	100	90.9091			100	100	100	100	95.2381	100	100	94.7368
290	100	100	83.3333	100	100	100	100	93.3333			100	100	80	100	100	100	100	80			100	100	61.5385	100	100	100	100	81.8182			100	100	100	100	100	100	100	100
291	100	100	93.3333	100	96.6667	100	100	100			100	100	90	100	90	100	100	100			100	100	84.6154	100	100	100	100	100			100	100	100	100	95.2381	100	100	100
292	100	100	83.3333	100	96.6667	96.6667	93.3333	100			100	100	80	100	100	100	90	100			100	100	61.5385	100	88.8889	85.7143	71.4286	100			100	100	100	100	100	100	100	100
293	100	96.6667	96.6667	100	100	100	100	100			100	90	90	100	100	100	100	100			100	100	92.3077	100	100	100	100	100			100	92.3077	100	100	100	100	100	100
294	96.6667	96.6667	86.6667	96.6667	100	100	90	100			90	90	90	90	100	100	80	100			94.7368	94.1176	69.2308	94.7368	100	100	57.1429	100			100	100	100	100	100	100	100	100
295	100	100	86.6667	96.6667	100	100	100	100			100	100	90	90	100	100	100	100			100	100	69.2308	100	100	100	100	100			100	100	100	90.9091	100	100	100	100
296	100	100	90	96.6667	100	100	96.6667	100			100	100	90	90	100	100	90	100			100	100	76.9231	100	100	100	85.7143	100			100	100	100	90.9091	100	100	100	100
297	100	100	83.3333	96.6667	100	100	100	96.6667			100	100	80	90	100	100	100	90			100	100	61.5385	100	100	100	100	100			100	100	100	90.9091	100	100	100	94.7368
298	100	100	90	100	100	100	100	100			100	100	90	100	100	100	100	100			100	100	76.9231	100	100	100	100	100			100	100	100	100	100	100	100	100
299	100	100	93.3333	100	100	100	100	100			100	100	90	100	100	100	100	100			100	100	84.6154	100	100	100	100	100			100	100	100	100	100	100	100	100
300	100	100	93.3333	100	100	100	100	100			100	100	90	100	100	100	100	100			100	100	84.6154	100	100	100	100	100			100	100	100	100	100	100	100	100
301	96.6667	100	86.6667	100	100	100	96.6667	96.6667			90	100	90	100	100	100	90	90			94.7368	100	69.2308	100	100	100	85.7143	90.9091			100	100	100	100	100	100	100	100
302	100	100	96.6667	100	100	100	100	100			100	100	90	100	100	100	100	100			100	100	92.3077	100	100	100	100	100			100	100	100	100	100	100	100	100
303	100	100	86.6667	100	100	100	100	100			100	100	90	100	100	100	100	100			100	100	69.2308	100	100	100	100	100			100	100	100	100	100	100	100	100
304	96.6667	96.6667	83.3333	96.6667	100	100	96.6667	96.6667			90	90	80	90	100	100	90	90			94.7368	94.1176	61.5385	94.7368	100	100	85.7143	90.9091			100	100	100	100	100	100	100	100
305	100	96.6667	83.3333	96.6667	100	100	90	96.6667			100	90	80	90	100	100	70	90			100	94.1176	61.5385	94.7368	100	100	71.4286	90.9091			100	100	100	100	100	100	95.6522	100
306	100	100	86.6667	96.6667	100	100	96.6667	96.6667			100	100	90	90	100	100	90	90			100	100	69.2308	94.7368	100	100	85.7143	90.9091			100	100	100	100	100	100	100	100
307	100	96.6667	80	100	100	100	93.3333	93.3333			100	90	70	100	100	100	80	90			100	94.1176	61.5385	100	100	100	71.4286	90.9091			100	100	94.1176	100	100	100	100	94.7368
308	100	100	90	100	100	100	96.6667	100			100	100	90	100	100	100	90	100			100	100	76.9231	100	100	100	85.7143	100			100	100	100	100	100	100	100	100
309	100	93.3333	100	100	100	100	66.6667	93.3333			100	80	100	100	100	100	60	100			100	100	100	100	100	100	0	100			100	84.6154	100	100	100	100	86.9565	89.4737
310	100	83.3333	96.6667	96.6667	96.6667	100	100	100			100	80	90	100	90	100	100	100			100	100	92.3077	94.7368	100	100	100	100			100	61.5385	100	100	95.2381	100	100	100
311	93.3333	83.3333	93.3333	100	93.3333	93.3333	76.6667	93.3333			80	80	80	100	80	80	70	100			94.7368	100	92.3077	100	88.8889	85.7143	0	100			90.9091	61.5385	94.1176	100	95.2381	95.6522	100	89.4737
312	93.3333	93.3333	93.3333	100	93.3333	93.3333	76.6667	96.6667			80	90	80	100	80	80	70	100			94.7368	100	92.3077	100	88.8889	85.7143	0	100			90.9091	84.6154	94.1176	100	95.2381	95.6522	100	94.7368
313	90	93.3333	80	93.3333	90	90	86.6667	90			80	80	80	90	80	80	70	80			94.7368	94.1176	61.5385	94.7368	88.8889	85.7143	57.1429	72.7273			81.8182	92.3077	94.1176	90.9091	90.4762	91.3043	95.6522	100
314	93.3333	83.3333	93.3333	100	93.3333	93.3333	76.6667	93.3333			80	80	80	100	80	80	70	100			94.7368	100	92.3077	100	88.8889	85.7143	0	100			90.9091	61.5385	94.1176	100	95.2381	95.6522	100	89.4737
315	93.3333	86.6667	93.3333	100	93.3333	93.3333	76.6667	93.3333			80	80	80	100	80	80	70	100			94.7368	100	92.3077	100	88.8889	85.7143	0	100			90.9091	69.2308	94.1176	100	95.2381	95.6522	100	89.4737
316	93.3333	76.6667	93.3333	100	93.3333	93.3333	76.6667	90			80	60	80	100	80	80	70	100			94.7368	94.1176	92.3077	100	88.8889	85.7143	0	100			90.9091	53.8462	94.1176	100	95.2381	95.6522	100	84.2105
317	93.3333	83.3333	93.3333	100	90	83.3333	76.6667	90			80	80	80	100	80	60	70	90			94.7368	100	92.3077	100	88.8889	71.4286	0	100			90.9091	61.5385	94.1176	100	90.4762	86.9565	100	84.2105
318	93.3333	90	93.3333	100	93.3333	93.3333	76.6667	86.6667			80	90	80	100	80	80	70	100			94.7368	100	92.3077	100	88.8889	85.7143	0	100			90.9091	76.9231	94.1176	100	95.2381	95.6522	100	78.9474
319	93.3333	83.3333	93.3333	96.6667	93.3333	93.3333	76.6667	90			80	70	80	90	80	80	70	100			94.7368	94.1176	92.3077	100	88.8889	85.7143	0	100			90.9091	69.2308	94.1176	90.9091	95.2381	95.6522	100	84.2105
320	93.3333	90	93.3333	93.3333	93.3333	93.3333	76.6667	96.6667			80	80	80	80	80	80	70	100			94.7368	100	92.3077	94.7368	88.8889	85.7143	0	100			90.9091	76.9231	94.1176	90.9091	95.2381	95.6522	100	94.7368
321	93.3333	90	93.3333	100	93.3333	93.3333	76.6667	93.3333			80	90	80	100	80	80	70	100			94.7368	100	92.3077	100	88.8889	85.7143	0	100			90.9091	76.9231	94.1176	100	95.2381	95.6522	100	89.4737
322	83.3333	76.6667	93.3333	100	90	93.3333	76.6667	93.3333			70	60	80	100	80	80	70	90			78.9474	82.3529	92.3077	100	77.7778	85.7143	0	90.9091			90.9091	69.2308	94.1176	100	95.2381	95.6522	100	94.7368
323	90	93.3333	86.6667	96.6667	76.6667	80	76.6667	93.3333			80	80	60	100	50	50	70	100			89.4737	94.1176	92.3077	100	88.8889	85.7143	0	100			90.9091	92.3077	82.3529	90.9091	71.4286	78.2609	100	89.4737
324	93.3333	86.6667	93.3333	100	93.3333	93.3333	76.6667	96.6667			80	70	80	100	80	80	70	100			94.7368	88.2353	92.3077	100	88.8889	85.7143	0	100			90.9091	84.6154	94.1176	100	95.2381	95.6522	100	94.7368
325	90	90	90	96.6667	90	93.3333	76.6667	100			80	70	80	100	70	80	70	100			89.4737	94.1176	84.6154	94.7368	88.8889	85.7143	0	100			90.9091	84.6154	94.1176	100	90.4762	95.6522	100	100
326	93.3333	93.3333	93.3333	100	93.3333	93.3333	76.6667	100			80	90	80	100	80	80	70	100			94.7368	100	92.3077	100	88.8889	85.7143	0	100			90.9091	84.6154	94.1176	100	95.2381	95.6522	100	100
327	96.4286	92.8571	85.7143	96.4286	92.8571	100	100	96.4286			88.8889	88.8889	88.8889	100	100	100	100	88.8889			94.7368	94.1176	69.2308	94.7368	77.7778	100	100	90.9091			100	92.3077	100	100	100	100	100	100
328	100	90	100	100	100	100	96.6667	93.3333			100	90	100	100	100	100	90	90			100	100	100	100	100	100	100	90.9091			100	76.9231	100	100	100	100	95.6522	94.7368
329	96.6667	86.6667	96.6667	93.3333	96.6667	100	100	96.6667			90	70	90	90	90	100	100	90			94.7368	94.1176	92.3077	89.4737	100	100	100	90.9091			100	76.9231	100	100	95.2381	100	100	100
330	96.6667	96.6667	100	86.6667	96.6667	93.3333	93.3333	100			90	90	100	90	90	90	80	100			100	100	100	78.9474	88.8889	85.7143	85.7143	100			90.9091	92.3077	100	100	100	95.6522	95.6522	100
331	100	83.3333	100	86.6667	100	100	100	96.6667			100	70	100	90	100	100	100	100			100	94.1176	100	78.9474	100	100	100	100			100	69.2308	100	100	100	100	100	94.7368
332	100	93.3333	100	100	93.3333	96.6667	100	90			100	80	100	100	100	100	100	70			100	100	100	100	77.7778	100	100	72.7273			100	84.6154	100	100	100	95.6522	100	100
333	100	83.3333	100	100	100	100	76.6667	100			100	80	100	100	100	100	70	100			100	100	100	100	100	100	0	100			100	61.5385	100	100	100	100	100	100
334	96.6667	83.3333	90	90	90	96.6667	90	86.6667			100	80	90	70	80	90	70	100			94.7368	100	92.3077	84.2105	100	85.7143	85.7143	100			100	61.5385	88.2353	100	85.7143	100	91.3043	78.9474
335	93.3333	86.6667	96.6667	96.6667	93.3333	100	100	93.3333			90	70	90	90	90	100	100	90			94.7368	94.1176	92.3077	94.7368	88.8889	100	100	81.8182			90.9091	76.9231	100	100	95.2381	100	100	100
336	100	83.3333	100	90	100	100	100	96.6667			100	80	100	90	100	100	100	100			100	100	100	84.2105	100	100	100	100			100	61.5385	100	100	100	100	100	94.7368
337	100	100	100	100	100	100	76.6667	100			100	100	100	100	100	100	70	100			100	100	100	100	100	100	0	100			100	100	100	100	100	100	100	100

## Sheet: Round8
Laboratory	AR（%）										RP（%）										RD（%）										SD（%）
	INH	SM	EMB	RFP	KM	AK	CPM	OFX	PZA		INH	SM	EMB	RFP	KM	AK	CPM	OFX	PZA		INH	SM	EMB	RFP	KM	AK	CPM	OFX	PZA		INH	SM	EMB	RFP	KM	AK	CPM	OFX	PZA
1	100	100	96.6667	100	100	100	100	100	95.8333		100	100	100	100	100	100	100	100	80		100	100	90	100	100	100	100	100	90.9091		100	100	100	100	100	100	100	100	100
2	96.6667	93.3333	100	83.3333	96.6667	96.6667	100	93.3333	86.6667		90	80	100	80	90	90	100	90	80		100	100	100	70.5882	90	100	100	100	81.8182		91.6667	84.6154	100	100	100	95.8333	100	91.3043	88.2353
3	86.6667	80	90	100	96.6667	100	83.3333	90	96.6667		80	60	80	100	90	100	80	90	90		83.3333	76.4706	100	100	100	100	62.5	85.7143	100		91.6667	84.6154	85	100	95	100	90.9091	91.3043	94.1176
4	100	100	96.6667	100	100	100	100	100			100	100	100	100	100	100	100	100			100	100	90	100	100	100	100	100			100	100	100	100	100	100	100	100
5	100	100	93.3333	100	100	100	93.3333	100			100	100	90	100	100	100	90	100			100	100	80	100	100	100	75	100			100	100	100	100	100	100	100	100
6	100	100	100	100	100	100	100	100	96.6667		100	100	100	100	100	100	100	100	90		100	100	100	100	100	100	100	100	90.9091		100	100	100	100	100	100	100	100	100
7	100	100	100	100	100	100	100	100			100	100	100	100	100	100	100	100			100	100	100	100	100	100	100	100			100	100	100	100	100	100	100	100
8	96.6667	96.6667	96.6667	96.6667	96.6667	100	100	100			90	90	100	90	100	100	100	100			100	100	90	100	100	100	100	100			91.6667	92.3077	100	92.3077	95	100	100	100
9	100	100	100	96.6667	100	100	100	100	86.6667		100	100	100	90	100	100	100	100	90		100	100	100	100	100	100	100	100	100		100	100	100	92.3077	100	100	100	100	76.4706
10	100	93.3333	100	96.6667	100	100	100	100	93.3333		100	90	100	90	100	100	100	100	90		100	100	100	100	100	100	100	100	100		100	84.6154	100	92.3077	100	100	100	100	88.2353
11	100	96.6667	100	100	96.6667	93.3333	96.6667	100	93.3333		100	100	100	100	100	80	90	100	90		100	100	100	100	100	100	87.5	100	100		100	92.3077	100	100	95	91.6667	100	100	88.2353
12	100	96.6667	100	100	100	93.3333	96.6667	100	100		100	90	100	100	100	80	90	100	100		100	100	100	100	100	100	100	100	100		100	92.3077	100	100	100	91.6667	95.4545	100	100
13	96.6667	100	96.6667	100	96.6667	100	96.6667	96.6667	100		90	100	100	100	90	100	100	100	100		94.4444	100	90	100	100	100	87.5	85.7143	100		100	100	100	100	95	100	100	100	100
14	100	96.6667	100	100	96.6667	100	100	100	100		100	90	100	100	100	100	100	100	100		100	94.1176	100	100	100	100	100	100	100		100	100	100	100	95	100	100	100	100
15	100	100	100	100	100	96.6667	96.6667	100	100		100	100	100	100	100	90	90	100	100		100	100	100	100	100	83.3333	87.5	100	100		100	100	100	100	100	100	100	100	100
16	96.6667	96.6667	100	96.6667	100	100	93.3333	100	83.3333		90	90	100	100	100	100	90	100	60		100	100	100	100	100	100	75	100	81.8182		91.6667	92.3077	100	92.3077	100	100	100	100	82.3529
17	100	96.6667	100	100	96.6667	96.6667	100	100			100	90	100	100	100	90	100	100			100	100	100	100	100	100	100	100			100	92.3077	100	100	95	95.8333	100	100
18	96.6667	96.6667	96.6667	96.6667	96.6667	96.6667	90	96.6667	100		90	90	90	90	90	90	90	90	100		100	100	100	100	100	100	75	100	100		91.6667	92.3077	95	92.3077	95	95.8333	95.4545	95.6522	100
19	100	96.6667	96.6667	100	100	100	100	96.6667	100		100	90	100	100	100	100	100	100	100		100	94.1176	90	100	100	100	100	85.7143	100		100	100	100	100	100	100	100	100	100
20	100	96.6667	100	100	96.6667	100	100	100	93.3333		100	100	100	100	100	100	100	100	90		100	100	100	100	100	100	100	100	100		100	92.3077	100	100	95	100	100	100	88.2353
21	100	96.6667	100	100	100	93.3333	96.6667	100	90		100	90	100	100	100	80	90	100	70		100	94.1176	100	100	100	83.3333	100	100	100		100	100	100	100	100	95.8333	95.4545	100	82.3529
22	90	96.6667	93.3333	96.6667	96.6667	100	96.6667	93.3333	93.3333		100	100	100	100	90	100	100	100	90		83.3333	94.1176	80	94.1176	90	100	87.5	71.4286	100		100	100	100	100	100	100	100	100	88.2353
23	100	93.3333	100	90	90	96.6667	100	96.6667	80		100	90	100	80	80	90	100	90	70		100	100	100	100	100	100	100	100	100		100	84.6154	100	76.9231	85	95.8333	100	95.6522	64.7059
24	100	100	100	86.6667	100	100	93.3333	90	100		100	100	100	80	100	100	80	90	100		100	100	100	76.4706	100	100	100	100	100		100	100	100	100	100	100	90.9091	86.9565	100
25	100	100	100	83.3333	100	96.6667	93.3333	96.6667	96.6667		100	100	100	80	100	90	80	100	90		100	100	100	70.5882	100	100	87.5	85.7143	90.9091		100	100	100	100	100	95.8333	95.4545	100	100
26	100	100	93.3333	90	100	100	96.6667	93.3333	96.6667		100	100	80	80	100	100	90	90	90		100	100	100	88.2353	100	100	100	100	100		100	100	90	92.3077	100	100	95.4545	91.3043	94.1176
27	100	83.3333	76.6667	93.3333	96.6667	90	93.3333	80	96.6667		100	80	60	90	100	90	90	80	90		100	100	100	88.2353	100	100	100	100	100		100	61.5385	65	100	95	87.5	90.9091	73.913	94.1176
28	100	100	100	90	100	96.6667	100	100	96.6667		100	100	100	90	100	90	100	100	90		100	100	100	82.3529	100	100	100	100	90.9091		100	100	100	100	100	95.8333	100	100	100
29	100	100	100	90	100	100	100	96.6667	93.3333		100	100	100	90	100	100	100	100	80		100	100	100	82.3529	100	100	100	100	100		100	100	100	100	100	100	100	95.6522	88.2353
30	100	100	100	86.6667	96.6667	100	100	100	86.6667		100	100	100	80	100	100	100	100	70		100	100	100	76.4706	100	100	100	100	63.6364		100	100	100	100	95	100	100	100	100
31	100	86.6667	90	90	96.6667	96.6667	96.6667	90	96.6667		100	80	80	90	100	90	90	80	90		100	100	100	82.3529	100	100	87.5	100	100		100	69.2308	85	100	95	95.8333	100	86.9565	94.1176
32	100	96.6667	100	93.3333	100	96.6667	96.6667	100	93.3333		100	90	100	90	100	90	90	100	90		100	100	100	88.2353	100	100	100	100	100		100	92.3077	100	100	100	95.8333	95.4545	100	88.2353
33	100	96.6667	96.6667	100	100	96.6667	96.6667	100	93.3333		100	90	90	100	100	90	90	100	100		100	100	100	100	100	100	100	100	90.9091		100	92.3077	95	100	100	95.8333	95.4545	100	94.1176
34	90	80	66.6667	76.6667	90		73.3333	70	96.6667		70	60	40	60	80		50	40	90		94.4444	100	100	88.2353	100		100	85.7143	100		83.3333	53.8462	50	61.5385	85		63.6364	65.2174	94.1176
35	100	96.6667	96.6667	93.3333	100	96.6667	96.6667	100	100		100	90	90	90	100	90	90	100	100		100	100	100	88.2353	100	100	100	100	100		100	92.3077	95	100	100	95.8333	95.4545	100	100
36	100	100	96.6667	100	100	100	100	100	100		100	100	100	100	100	100	100	100	100		100	100	90	100	100	100	100	100	100		100	100	100	100	100	100	100	100	100
37	100	100	96.6667	100	96.6667	96.6667	93.3333	100			100	100	100	100	90	90	90	100			100	100	90	100	100	100	75	100			100	100	100	100	95	95.8333	100	100
38	100	100	96.6667	100	100	100	100	100			100	100	100	100	100	100	100	100			100	100	90	100	100	100	100	100			100	100	100	100	100	100	100	100
39	100	100	93.3333	100	100	100	100	100			100	100	100	100	100	100	100	100			100	100	80	100	100	100	100	100			100	100	100	100	100	100	100	100
40	100	100	96.6667	100	100	100	100	100			100	100	100	100	100	100	100	100			100	100	90	100	100	100	100	100			100	100	100	100	100	100	100	100
41	100	100	96.6667	100	100	100	100	100			100	100	100	100	100	100	100	100			100	100	90	100	100	100	100	100			100	100	100	100	100	100	100	100
42	100	100	96.6667	100	100	100	100	100			100	100	100	100	100	100	100	100			100	100	90	100	100	100	100	100			100	100	100	100	100	100	100	100
43	100	100	96.6667	100	100	100	100	100			100	100	100	100	100	100	100	100			100	100	90	100	100	100	100	100			100	100	100	100	100	100	100	100
44	100	100	96.6667	100	100	100	100	100			100	100	100	100	100	100	100	100			100	100	90	100	100	100	100	100			100	100	100	100	100	100	100	100
45	100	100	96.6667	100	100	100	100	100			100	100	100	100	100	100	100	100			100	100	90	100	100	100	100	100			100	100	100	100	100	100	100	100
46	100	100	96.6667	100	100	100	100	100			100	100	100	100	100	100	100	100			100	100	90	100	100	100	100	100			100	100	100	100	100	100	100	100
47	100	100	96.6667	100	100	100	100	100			100	100	100	100	100	100	100	100			100	100	90	100	100	100	100	100			100	100	100	100	100	100	100	100
48	100	100	90	100	100	100	100	100			100	100	90	100	100	100	100	100			100	100	70	100	100	100	100	100			100	100	100	100	100	100	100	100
49	100	100	93.3333	100	100	100	100	100			100	100	100	100	100	100	100	100			100	100	80	100	100	100	100	100			100	100	100	100	100	100	100	100
50	73.3333	86.6667	86.6667	70	96.6667	93.3333	90	90			60	80	90	50	90	90	80	90			55.5556	88.2353	60	47.0588	90	100	62.5	57.1429			100	84.6154	100	100	100	91.6667	100	100
51	100	100	96.6667	100	100	100	100	100			100	100	100	100	100	100	100	100			100	100	90	100	100	100	100	100			100	100	100	100	100	100	100	100
52	100	100	93.3333	100	100	100	100	100			100	100	100	100	100	100	100	100			100	100	80	100	100	100	100	100			100	100	100	100	100	100	100	100
53	100	100	96.6667	96.6667	100	100	100	100			100	100	100	100	100	100	100	100			100	100	90	94.1176	100	100	100	100			100	100	100	100	100	100	100	100
54	100	100	96.6667	100	100	100	100	100			100	100	100	100	100	100	100	100			100	100	90	100	100	100	100	100			100	100	100	100	100	100	100	100
55	100	100	93.3333	100	96.6667	100	100	100			100	100	100	100	90	100	100	100			100	100	80	100	100	100	100	100			100	100	100	100	95	100	100	100
56	100	100	96.6667	100	100	100	100	100			100	100	100	100	100	100	100	100			100	100	90	100	100	100	100	100			100	100	100	100	100	100	100	100
57	100	100	93.3333	100	100	100	100	100			100	100	100	100	100	100	100	100			100	100	80	100	100	100	100	100			100	100	100	100	100	100	100	100
58	100	100	96.6667	100	100	100	100	100			100	100	100	100	100	100	100	100			100	100	90	100	100	100	100	100			100	100	100	100	100	100	100	100
59	100	100	93.3333	100	100	100	100	100			100	100	90	100	100	100	100	100			100	100	90	100	100	100	100	100			100	100	95	100	100	100	100	100
60	100	100	93.3333	100	100	100	100	100			100	100	100	100	100	100	100	100			100	100	80	100	100	100	100	100			100	100	100	100	100	100	100	100
61	100	100	93.3333	100	100	100	100	100			100	100	100	100	100	100	100	100			100	100	80	100	100	100	100	100			100	100	100	100	100	100	100	100
62	100	100	96.6667	93.3333	96.6667	100	96.6667	100			100	100	100	90	100	100	90	100			100	100	90	100	100	100	100	100			100	100	100	84.6154	95	100	95.4545	100
63	100	100	96.6667	93.3333	96.6667	100	96.6667	96.6667			100	100	100	90	100	100	90	90			100	100	90	100	100	100	100	100			100	100	100	84.6154	95	100	95.4545	95.6522
64	100	100	96.6667	93.3333	96.6667	100	96.6667	100			100	100	100	90	100	100	90	100			100	100	90	100	100	100	100	100			100	100	100	84.6154	95	100	95.4545	100
65	100	96.6667	100	93.3333	96.6667	100	96.6667	100			100	100	100	90	100	100	90	100			100	94.1176	100	100	100	100	100	100			100	100	100	84.6154	95	100	95.4545	100
66	100	100	93.3333	90	96.6667	100	93.3333	100			100	100	100	80	100	100	90	100			100	100	80	94.1176	100	100	87.5	100			100	100	100	84.6154	95	100	95.4545	100
67	100	100	96.6667	93.3333	96.6667	100	100	100			100	100	100	90	100	100	100	100			100	100	90	100	100	100	100	100			100	100	100	84.6154	95	100	100	100
68	100	100	96.6667	93.3333	96.6667	100	96.6667	100			100	100	100	90	100	100	90	100			100	100	90	100	100	100	100	100			100	100	100	84.6154	95	100	95.4545	100
69	100	96.6667	96.6667	96.6667	90	100	93.3333	96.6667			100	100	100	90	80	100	80	100			100	100	90	100	80	100	87.5	85.7143			100	92.3077	100	92.3077	95	100	95.4545	100
70	96.6667	100	93.3333	96.6667	96.6667	96.6667	90	96.6667			90	100	90	90	100	90	70	90			100	100	80	100	100	83.3333	75	100			91.6667	100	100	92.3077	95	100	95.4545	95.6522
71	100	100	96.6667	93.3333	93.3333	100	93.3333	100			100	100	100	90	90	100	80	100			100	100	90	100	100	100	100	100			100	100	100	84.6154	90	100	90.9091	100
72	100	100	100	93.3333	96.6667	100	96.6667	100			100	100	100	90	100	100	90	100			100	100	100	100	100	100	100	100			100	100	100	84.6154	95	100	95.4545	100
73	100	100	100	100	96.6667	100	100	100			100	100	100	100	90	100	100	100			100	100	100	100	90	100	100	100			100	100	100	100	100	100	100	100
74	100	96.6667	96.6667	100	86.6667	100	100	96.6667			100	90	100	100	80	100	100	100			100	100	90	100	60	100	100	85.7143			100	92.3077	100	100	100	100	100	100
75	96.6667	90	100	100	100	100	100	100			100	80	100	100	100	100	100	100			100	100	100	100	100	100	100	100			91.6667	76.9231	100	100	100	100	100	100
76	96.6667	96.6667	96.6667	96.6667	93.3333	96.6667	93.3333	100			100	100	100	90	90	100	100	100			100	100	100	100	100	100	100	100			91.6667	92.3077	95	92.3077	90	95.8333	90.9091	100
77	100	100	96.6667	96.6667	100	100	96.6667	100			100	100	90	100	100	100	90	100			100	100	100	94.1176	100	100	100	100			100	100	95	100	100	100	95.4545	100
78	100	100	96.6667	100	100	100	100	96.6667			100	100	100	100	100	100	100	90			100	100	90	100	100	100	100	85.7143			100	100	100	100	100	100	100	100
79	83.3333	100	100	100	100	100	100	96.6667			50	100	100	100	100	100	100	100			100	100	100	100	100	100	100	100			58.3333	100	100	100	100	100	100	95.6522
80	100	100	96.6667	100	100	100	100	96.6667			100	100	100	100	100	100	100	100			100	100	90	100	100	100	100	85.7143			100	100	100	100	100	100	100	100
81	100	100	86.6667	90	100	100	96.6667	86.6667			100	100	80	90	100	100	90	80			100	100	100	82.3529	100	100	100	100			100	100	80	100	100	100	95.4545	82.6087
82	93.3333	96.6667	96.6667	100	100	100	100	100			90	90	100	100	100	100	100	100			94.4444	94.1176	90	100	100	100	100	100			91.6667	100	100	100	100	100	100	100
83	96.6667	93.3333	100	96.6667	100	100	96.6667	96.6667			100	80	100	90	100	100	100	100			94.4444	94.1176	100	94.1176	100	100	87.5	85.7143			100	92.3077	100	100	100	100	100	100
84	100	100	96.6667	96.6667	100	100	100	96.6667			100	100	100	100	100	100	100	100			100	100	90	94.1176	100	100	100	85.7143			100	100	100	100	100	100	100	100
85	100	96.6667	96.6667	96.6667	100	100	100	100			100	90	100	90	100	100	100	100			100	100	90	100	100	100	100	100			100	92.3077	100	92.3077	100	100	100	100
86	96.6667	96.6667	93.3333	96.6667	100	100	83.3333	90			100	100	100	100	100	100	80	100			94.4444	94.1176	80	94.1176	100	100	50	57.1429			100	100	100	100	100	100	95.4545	100
87	100	96.6667	96.6667	90	93.3333	100	93.3333	90			100	90	100	90	90	100	100	100			100	100	90	82.3529	80	100	75	57.1429			100	92.3077	100	100	100	100	100	100
88	93.3333	93.3333	100	96.6667	100	100	96.6667	96.6667			100	80	100	90	100	100	100	100			88.8889	94.1176	100	94.1176	100	100	87.5	85.7143			100	92.3077	100	100	100	100	100	100
89	93.3333	86.6667	100	96.6667	96.6667	100	80	96.6667			80	80	100	100	100	100	70	90			94.4444	100	100	94.1176	100	100	100	85.7143			91.6667	69.2308	100	100	95	100	72.7273	100
90	100	100	100	100	100	100	100	100			100	100	100	100	100	100	100	100			100	100	100	100	100	100	100	100			100	100	100	100	100	100	100	100
91	100	100	93.3333	100	100	100	96.6667	93.3333			100	100	100	100	100	100	100	100			100	100	80	100	100	100	87.5	71.4286			100	100	100	100	100	100	100	100
92	100	100	100	100	100	100	100	100			100	100	100	100	100	100	100	100			100	100	100	100	100	100	100	100			100	100	100	100	100	100	100	100
93	100	100	96.6667	100	100	100	100	100			100	100	100	100	100	100	100	100			100	100	90	100	100	100	100	100			100	100	100	100	100	100	100	100
94	100	100	96.6667	100	100	100	96.6667	100			100	100	100	100	100	100	100	100			100	100	90	100	100	100	87.5	100			100	100	100	100	100	100	100	100
95	100	96.6667	100	100	100	100	100	96.6667			100	100	100	100	100	100	100	100			100	100	100	100	100	100	100	85.7143			100	92.3077	100	100	100	100	100	100
96	100	100	100	100	100	100	100	100			100	100	100	100	100	100	100	100			100	100	100	100	100	100	100	100			100	100	100	100	100	100	100	100
97	100	96.6667	96.6667	100	100	100	100	100			100	100	100	100	100	100	100	100			100	94.1176	90	100	100	100	100	100			100	100	100	100	100	100	100	100
98	100	100	100	100	100	100	100	100			100	100	100	100	100	100	100	100			100	100	100	100	100	100	100	100			100	100	100	100	100	100	100	100
99	100	100	100	100	100	100	100	100			100	100	100	100	100	100	100	100			100	100	100	100	100	100	100	100			100	100	100	100	100	100	100	100
100	100	100	96.6667	100	100	100	100	96.6667			100	100	100	100	100	100	100	100			100	100	90	100	100	100	100	85.7143			100	100	100	100	100	100	100	100
101	100	96.6667	100	100	100	100	100	100			100	100	100	100	100	100	100	100			100	100	100	100	100	100	100	100			100	92.3077	100	100	100	100	100	100
102	100	96.6667	100	100	100	100	100	100			100	90	100	100	100	100	100	100			100	100	100	100	100	100	100	100			100	92.3077	100	100	100	100	100	100
103	100	100	96.6667	100	100	100	90	93.3333			100	100	100	100	100	100	80	100			100	100	90	100	100	100	62.5	71.4286			100	100	100	100	100	100	100	100
104	100	100	96.6667	100	100	100	100	96.6667			100	100	100	100	100	100	100	100			100	100	90	100	100	100	100	85.7143			100	100	100	100	100	100	100	100
105	100	100	96.6667	100	100	100	100	100			100	100	100	100	100	100	100	100			100	100	90	100	100	100	100	100			100	100	100	100	100	100	100	100
106	100	100	100	100	100	100	100	100			100	100	100	100	100	100	100	100			100	100	100	100	100	100	100	100			100	100	100	100	100	100	100	100
107	100	100	100	100	100	100	100	96.6667			100	100	100	100	100	100	100	100			100	100	100	100	100	100	100	100			100	100	100	100	100	100	100	95.6522
108	100	100	96.6667	96.6667	100	100	100	100			100	100	100	90	100	100	100	100			100	100	90	100	100	100	100	100			100	100	100	92.3077	100	100	100	100
109	100	100	86.6667	100	100	100	100	100			100	100	90	100	100	100	100	100			100	100	70	100	100	100	100	100			100	100	95	100	100	100	100	100
110	100	100	93.3333	100	100	100	93.3333	100			100	100	90	100	100	100	90	100			100	100	90	100	100	100	100	100			100	100	95	100	100	100	90.9091	100
111	100	100	96.6667	100	100	100	100	100			100	100	100	100	100	100	100	100			100	100	90	100	100	100	100	100			100	100	100	100	100	100	100	100
112	100	100	90	100	100	100	100	100			100	100	100	100	100	100	100	100			100	100	70	100	100	100	100	100			100	100	100	100	100	100	100	100
113	100	100	93.3333	100	100	100	100	100			100	100	100	100	100	100	100	100			100	100	80	100	100	100	100	100			100	100	100	100	100	100	100	100
114	100	100	96.6667	100	100	100	100	100			100	100	100	100	100	100	100	100			100	100	90	100	100	100	100	100			100	100	100	100	100	100	100	100
115	100	100	93.3333	100	100	100	100	96.6667			100	100	100	100	100	100	100	100			100	100	80	100	100	100	100	85.7143			100	100	100	100	100	100	100	100
116	100	100	93.3333	100	100	100	100	96.6667			100	100	100	100	100	100	100	100			100	100	80	100	100	100	100	85.7143			100	100	100	100	100	100	100	100
117	100	100	93.3333	100	100	100	100	93.3333			100	100	100	100	100	100	100	100			100	100	80	100	100	100	100	71.4286			100	100	100	100	100	100	100	100
118	100	100	100	100	100	100	100	100			100	100	100	100	100	100	100	100			100	100	100	100	100	100	100	100			100	100	100	100	100	100	100	100
119	100	100	86.6667	100	100	100	100	100			100	100	90	100	100	100	100	100			100	100	70	100	100	100	100	100			100	100	95	100	100	100	100	100
120	100	100	86.6667	100	100	100	100	100			100	100	90	100	100	100	100	100			100	100	70	100	100	100	100	100			100	100	95	100	100	100	100	100
121	100	100	93.3333	100	100	100	100	96.6667			100	100	100	100	100	100	100	100			100	100	80	100	100	100	100	85.7143			100	100	100	100	100	100	100	100
122	100	100	93.3333	100	100	100	100	96.6667			100	100	100	100	100	100	100	100			100	100	80	100	100	100	100	85.7143			100	100	100	100	100	100	100	100
123	100	100	100	100	100	100	100	100			100	100	100	100	100	100	100	100			100	100	100	100	100	100	100	100			100	100	100	100	100	100	100	100
124	100	93.3333	93.3333	96.6667	96.6667	100	90	100			100	90	100	100	90	100	80	100			100	88.2353	80	100	90	100	62.5	100			100	100	100	92.3077	100	100	100	100
125	100	100	93.3333	100	100	96.6667	100	100			100	100	100	100	100	90	100	100			100	100	80	100	100	83.3333	100	100			100	100	100	100	100	100	100	100
126	100	100	93.3333	100	100	100	100	100			100	100	100	100	100	100	100	100			100	100	80	100	100	100	100	100			100	100	100	100	100	100	100	100
127	100	100	100	100	100	100	100	100			100	100	100	100	100	100	100	100			100	100	100	100	100	100	100	100			100	100	100	100	100	100	100	100
128	100	100	100	100	100	100	96.6667	100			100	100	100	100	100	100	100	100			100	100	100	100	100	100	87.5	100			100	100	100	100	100	100	100	100
129	100	96.6667	96.6667	100	100	100	100	100			100	90	100	100	100	100	100	100			100	100	90	100	100	100	100	100			100	92.3077	100	100	100	100	100	100
130	96.6667	100	96.6667	100	100	100	96.6667	100			90	100	90	100	100	100	90	100			100	100	100	100	100	100	100	100			91.6667	100	95	100	100	100	95.4545	100
131	100	100	96.6667	100	100	100	96.6667	100			100	100	90	100	100	100	90	100			100	100	90	100	100	100	100	100			100	100	100	100	100	100	95.4545	100
132	100	100	96.6667	100	100	100	100	100			100	100	100	100	100	100	100	100			100	100	90	100	100	100	100	100			100	100	100	100	100	100	100	100
133	100	100	93.3333	100	100	100	100	100			100	100	100	100	100	100	100	100			100	100	80	100	100	100	100	100			100	100	100	100	100	100	100	100
134	100	100	96.6667	100	100	100	100	96.6667			100	100	100	100	100	100	100	100			100	100	90	100	100	100	100	85.7143			100	100	100	100	100	100	100	100
135	100	100	100	100	100	100	100	100			100	100	100	100	100	100	100	100			100	100	100	100	100	100	100	100			100	100	100	100	100	100	100	100
136	100	100	100	100	100	100	100	100			100	100	100	100	100	100	100	100			100	100	100	100	100	100	100	100			100	100	100	100	100	100	100	100
137	100	100	100	100	100	100	100	100			100	100	100	100	100	100	100	100			100	100	100	100	100	100	100	100			100	100	100	100	100	100	100	100
138	100	100	100	100	100	100	100	100			100	100	100	100	100	100	100	100			100	100	100	100	100	100	100	100			100	100	100	100	100	100	100	100
139	100	100	96.6667	100	100	96.6667	96.6667	100			100	100	90	100	100	90	90	100			100	100	100	100	100	100	100	100			100	100	95	100	100	95.8333	95.4545	100
140	100	100	96.6667	100	100	100	100	96.6667			100	100	100	100	100	100	100	100			100	100	90	100	100	100	100	85.7143			100	100	100	100	100	100	100	100
141	93.3333	96.6667	100	100	96.6667	96.6667	100	100			90	90	100	100	90	90	100	100			100	100	100	100	100	100	100	100			83.3333	92.3077	100	100	95	95.8333	100	100
142	100	100	96.6667	100	100	96.6667	96.6667	100			100	100	90	100	100	90	90	100			100	100	100	100	100	100	100	100			100	100	95	100	100	95.8333	95.4545	100
143	100	100	93.3333	100	100	100	100	100			100	100	100	100	100	100	100	100			100	100	80	100	100	100	100	100			100	100	100	100	100	100	100	100
144	100	100	93.3333	100	100	100	100	100			100	100	100	100	100	100	100	100			100	100	80	100	100	100	100	100			100	100	100	100	100	100	100	100
145	100	100	96.6667	100	100	100	100	100			100	100	100	100	100	100	100	100			100	100	90	100	100	100	100	100			100	100	100	100	100	100	100	100
146	100	100	93.3333	100	100	100	100	100			100	100	100	100	100	100	100	100			100	100	80	100	100	100	100	100			100	100	100	100	100	100	100	100
147	100	100	93.3333	100	100	100	100	100			100	100	100	100	100	100	100	100			100	100	80	100	100	100	100	100			100	100	100	100	100	100	100	100
148	100	100	96.6667	100	100	100	100	100			100	100	100	100	100	100	100	100			100	100	90	100	100	100	100	100			100	100	100	100	100	100	100	100
149	100	100	93.1034	100	100	96.5517	100	100			100	100	100	100	100	88.8889	100	100			100	100	80	100	100	100	100	100			100	100	100	100	100	95.8333	100	100
150	100	100	93.3333	100	100	100	100	100			100	100	100	100	100	100	100	100			100	100	80	100	100	100	100	100			100	100	100	100	100	100	100	100
151	100	96.6667	93.3333	100	100	100	96.6667	100			100	90	100	100	100	100	100	100			100	94.1176	80	100	100	100	87.5	100			100	100	100	100	100	100	100	100
152	100	100	93.3333	100	100	100	100	100			100	100	100	100	100	100	100	100			100	100	80	100	100	100	100	100			100	100	100	100	100	100	100	100
153	100	100	100	100	100	100	100	100			100	100	100	100	100	100	100	100			100	100	100	100	100	100	100	100			100	100	100	100	100	100	100	100
154	100	100	93.3333	100	100	100	96.6667	100			100	100	90	100	100	100	90	100			100	100	90	100	100	100	87.5	100			100	100	95	100	100	100	100	100
155	93.3333	96.6667	96.6667	93.3333	96.6667	100	83.3333	93.3333			100	100	100	100	90	100	80	100			88.8889	94.1176	90	94.1176	90	100	37.5	71.4286			100	100	100	92.3077	100	100	100	100
156	100	100	100	100	96.6667	100	93.3333	93.3333			100	100	100	100	90	100	100	100			100	100	100	100	90	100	87.5	85.7143			100	100	100	100	100	100	95.4545	95.6522
157	100	100	93.3333	100	100	100	100	96.6667			100	100	100	100	100	100	100	90			100	100	80	100	100	100	100	100			100	100	100	100	100	100	100	95.6522
158	96.6667	100	96.6667	100	100	100	100	100			90	100	100	100	100	100	100	100			100	100	90	100	100	100	100	100			91.6667	100	100	100	100	100	100	100
159	100	100	93.3333	100	100	100	100	100			100	100	100	100	100	100	100	100			100	100	80	100	100	100	100	100			100	100	100	100	100	100	100	100
160	100	100	100	100	100	100	100	96.6667			100	100	100	100	100	100	100	90			100	100	100	100	100	100	100	100			100	100	100	100	100	100	100	95.6522
161	100	96.6667	96.6667	100	100	100	100	100			100	90	100	100	100	100	100	100			100	100	90	100	100	100	100	100			100	92.3077	100	100	100	100	100	100
162	100	100	96.6667	100	100	100	96.6667	100			100	100	100	100	100	100	100	100			100	100	90	100	100	100	87.5	100			100	100	100	100	100	100	100	100
163	100	100	93.3333	100	100	100	100	100			100	100	100	100	100	100	100	100			100	100	80	100	100	100	100	100			100	100	100	100	100	100	100	100
164	100	100	96.6667	100	93.3333	100	100	100			100	100	90	100	80	100	100	100			100	100	100	100	90	100	100	100			100	100	95	100	95	100	100	100
165	100	100	96.6667	100	100	100	93.3333	100			100	100	100	100	100	100	90	100			100	100	90	100	100	100	75	100			100	100	100	100	100	100	100	100
166	100	100	90	96.6667	100	100	96.6667	100			100	100	100	90	100	100	90	100			100	100	70	100	100	100	87.5	100			100	100	100	92.3077	100	100	100	100
167	76.6667	76.6667	80	86.6667	96.6667	96.6667	80	83.3333			60	40	80	70	90	90	70	70			94.4444	82.3529	60	94.1176	100	100	37.5	71.4286			50	69.2308	90	76.9231	95	95.8333	95.4545	86.9565
168	100	96.6667	93.3333	100	100	96.6667	96.6667	100			100	100	100	100	100	100	100	100			100	94.1176	80	100	100	83.3333	87.5	100			100	100	100	100	100	100	100	100
169	100	100	86.6667	100	93.3333	96.6667	100	100			100	100	100	100	90	100	100	100			100	100	60	100	100	100	100	100			100	100	100	100	90	95.8333	100	100
170	100	100	90	96.6667	96.6667	100	96.6667	100			100	100	100	100	100	100	100	100			100	100	70	94.1176	100	100	87.5	100			100	100	100	100	95	100	100	100
171	100	100	90	100	100	100	100	100			100	100	100	100	100	100	100	100			100	100	70	100	100	100	100	100			100	100	100	100	100	100	100	100
172	100	100	90	100	100	100	100	100			100	100	90	100	100	100	100	100			100	100	70	100	100	100	100	100			100	100	100	100	100	100	100	100
173	100	100	90	100	100	100	100	100			100	100	100	100	100	100	100	100			100	100	70	100	100	100	100	100			100	100	100	100	100	100	100	100
174	100	100	100	96.6667	100	100	93.3333	96.6667			100	100	100	100	100	100	90	100			100	100	100	94.1176	100	100	87.5	85.7143			100	100	100	100	100	100	95.4545	100
175	100	100	83.3333	100	96.6667	100	100	100			100	100	90	100	100	100	100	100			100	100	50	100	100	100	100	100			100	100	100	100	95	100	100	100
176	100	100	83.3333	100	96.6667	100	96.6667	100			100	100	90	100	100	100	100	100			100	100	50	100	100	100	87.5	100			100	100	100	100	95	100	100	100
177	100	100	93.3333	90	100	100	80	93.3333			100	100	100	90	100	100	70	100			100	100	80	82.3529	100	100	25	71.4286			100	100	100	100	100	100	100	100
178	100	100	90	100	96.6667	100	100	100			100	100	100	100	90	100	100	100			100	100	70	100	90	100	100	100			100	100	100	100	100	100	100	100
179	100	100	83.3333	100	100	100	100	100			100	100	90	100	100	100	100	100			100	100	50	100	100	100	100	100			100	100	100	100	100	100	100	100
180	96.6667	100	90	100	96.6667	96.6667	96.6667	100			90	100	100	100	100	100	100	100			100	100	70	100	100	100	87.5	100			91.6667	100	100	100	95	95.8333	100	100
181	100	83.3333	83.3333	96.6667	93.3333	100	83.3333	100			100	80	80	90	90	100	80	100			100	70.5882	70	94.1176	100	100	37.5	100			100	100	90	100	90	100	100	100
182	96.6667	96.6667	80	90	93.3333	96.6667	73.3333	96.6667			90	90	90	90	90	100	70	100			94.4444	100	40	82.3529	100	100	0	100			100	92.3077	100	100	90	95.8333	100	95.6522
183	100	100	90	96.6667	93.3333	96.6667	93.3333	100			100	100	100	100	90	90	90	100			100	100	70	94.1176	100	100	75	100			100	100	100	100	90	95.8333	100	100
184	100	100	100	100	100	100	100	100			100	100	100	100	100	100	100	100			100	100	100	100	100	100	100	100			100	100	100	100	100	100	100	100
185	100	93.3333	100	100	93.3333	100	86.6667	96.6667			100	100	100	100	80	100	90	100			100	88.2353	100	100	80	100	50	85.7143			100	100	100	100	100	100	100	100
186	100	100	100	100	100	100	100	100			100	100	100	100	100	100	100	100			100	100	100	100	100	100	100	100			100	100	100	100	100	100	100	100
187	100	100	96.6667	100	100	100	96.6667	100			100	100	100	100	100	100	90	100			100	100	90	100	100	100	87.5	100			100	100	100	100	100	100	100	100
188	100	100	100	100	100	100	100	100			100	100	100	100	100	100	100	100			100	100	100	100	100	100	100	100			100	100	100	100	100	100	100	100
189	100	100	100	100	100	100	100	100			100	100	100	100	100	100	100	100			100	100	100	100	100	100	100	100			100	100	100	100	100	100	100	100
190	100	100	96.6667	100							100	100	100	100							100	100	90								100	100	100	100
191	100	100	100	100	100	100	100	100			100	100	100	100	100	100	100	100			100	100	100	100	100	100	100	100			100	100	100	100	100	100	100	100
192	100	100	100	100	96.6667	100	96.6667	96.6667			100	100	100	100	90	100	90	100			100	100	100	100	90	100	87.5	85.7143			100	100	100	100	100	100	100	100
193	100	93.3333	100	100	90	100	96.6667	100			100	100	100	100	80	100	90	100			100	94.1176	100	100	100	100	100	100			100	92.3077	100	100	85	100	95.4545	100
194	100	100	96.6667	96.6667							100	100	100	100							100	100	90								100	100	100	92.3077
195	100	96.6667	96.6667	100							100	100	90	100							100	100	100								100	92.3077	95	100
196	100	100	100	100	100	100	96.6667	100			100	100	100	100	100	100	100	100			100	100	100	100	100	100	87.5	100			100	100	100	100	100	100	100	100
197	100	100	96.6667	100	96.6667	96.6667	93.3333	90			100	100	90	100	90	90	80	90			100	100	100	100	100	100	87.5	85.7143			100	100	95	100	95	95.8333	95.4545	91.3043
198	100	100	100	96.6667	96.6667	100	96.6667	100			100	100	100	90	100	100	90	100			100	100	100	100	100	100	100	100			100	100	100	92.3077	95	100	95.4545	100
199	100	100	96.6667	100	96.6667	100	96.6667	93.3333			100	100	90	100	90	100	90	90			100	100	100	100	90	100	87.5	100			100	100	95	100	100	100	100	91.3043
200	100	100	96.6667	100							100	100	90	100							100	100	90								100	100	100	100
201	100	100	96.6667	100							100	100	90	100							100	100	100								100	100	95	100
202	100	96.6667	100	96.6667							100	90	100	90							100	100	100								100	92.3077	100	92.3077
203	100	100	100	100	100	100	100	100			100	100	100	100	100	100	100	100			100	100	100	100	100	100	100	100			100	100	100	100	100	100	100	100
204	100	93.3333	90	100	100	100	100	96.6667			100	90	90	100	100	100	100	100			100	88.2353	70	100	100	100	100	85.7143			100	100	100	100	100	100	100	100
205	100	100	96.6667	100	96.6667	100	96.6667	100			100	100	100	100	90	100	90	100			100	100	90	100	100	100	87.5	100			100	100	100	100	95	100	100	100
206	100	100	100	100	100	100	100	100			100	100	100	100	100	100	100	100			100	100	100	100	100	100	100	100			100	100	100	100	100	100	100	100
207	100	100	93.3333	96.6667	100	100	100	100			100	100	100	90	100	100	100	100			100	100	80	94.1176	100	100	100	100			100	100	100	100	100	100	100	100
208	100	100	93.3333	100	100	100	100	100			100	100	100	100	100	100	100	100			100	100	80	100	100	100	100	100			100	100	100	100	100	100	100	100
209	96.6667	93.3333	96.6667	93.3333	100	100	96.6667	96.6667			90	90	100	80	100	100	90	100			100	94.1176	90	94.1176	100	100	87.5	85.7143			91.6667	92.3077	100	92.3077	100	100	100	100
210	96.6667	100	100	100	100	100	100	96.6667			100	100	100	100	100	100	100	100			94.4444	100	100	100	100	100	100	85.7143			100	100	100	100	100	100	100	100
211	100	100	96.6667	100	100	100	100	100			100	100	100	100	100	100	100	100			100	100	90	100	100	100	100	100			100	100	100	100	100	100	100	100
212	100	100	93.3333	96.6667	100	100	96.6667	100			100	100	100	100	100	100	90	100			100	100	80	94.1176	100	100	87.5	100			100	100	100	100	100	100	100	100
213	86.6667	80	90	80	90	90	86.6667	83.3333			80	60	90	70	90	80	70	80			83.3333	76.4706	70	76.4706	80	100	75	85.7143			91.6667	84.6154	100	84.6154	95	87.5	90.9091	82.6087
214	96.6667	100	100	100	100	100	100	96.6667			100	100	100	100	100	100	100	90			94.4444	100	100	100	100	100	100	100			100	100	100	100	100	100	100	95.6522
215	100	100	96.6667	96.6667	96.6667	100	96.6667	100			100	100	100	90	90	100	90	100			100	100	90	94.1176	90	100	100	100			100	100	100	100	100	100	95.4545	100
216	96.6667	96.6667	100	100	100	100	96.6667	96.6667			100	90	100	100	100	100	90	100			94.4444	94.1176	100	100	100	100	87.5	85.7143			100	100	100	100	100	100	100	100
217	93.3333	96.6667	96.6667	96.6667	100	100	100	93.3333			90	90	100	90	100	100	100	90			94.4444	94.1176	90	94.1176	100	100	100	100			91.6667	100	100	100	100	100	100	91.3043
218	100	100	96.6667	100	100	100	100	100			100	100	100	100	100	100	100	100			100	100	90	100	100	100	100	100			100	100	100	100	100	100	100	100
219	96.6667	100	93.3333	100	100	100	93.3333	100			100	100	100	100	100	100	90	100			100	100	80	100	100	100	75	100			91.6667	100	100	100	100	100	100	100
220	100	100	100	100	100	100	100	100			100	100	100	100	100	100	100	100			100	100	100	100	100	100	100	100			100	100	100	100	100	100	100	100
221	96.6667	96.6667	100	100	100	100	96.6667	96.6667			100	90	100	100	100	100	90	100			94.4444	94.1176	100	100	100	100	87.5	85.7143			100	100	100	100	100	100	100	100
222	100	100	100	100	100	100	100	100			100	100	100	100	100	100	100	100			100	100	100	100	100	100	100	100			100	100	100	100	100	100	100	100
223	100	100	96.6667	100	100	100	100	100			100	100	100	100	100	100	100	100			100	100	90	100	100	100	100	100			100	100	100	100	100	100	100	100
224	100	100	93.3333	100	100	100	96.6667	100			100	100	100	100	100	100	90	100			100	100	80	100	100	100	87.5	100			100	100	100	100	100	100	100	100
225	100	96.6667	96.6667	100	100	100	96.6667	96.6667			100	90	100	100	100	100	90	100			100	100	90	100	100	100	87.5	85.7143			100	92.3077	100	100	100	100	100	100
226	100	100	100	100	100	96.6667	96.6667	100			100	100	100	100	100	90	100	100			100	100	100	100	100	100	100	100			100	100	100	100	100	95.8333	95.4545	100
227	60	70	80	63.3333	76.6667	86.6667	73.3333	83.3333			70	70	90	60	60	80	70	90			33.3333	47.0588	40	35.2941	40	33.3333	0	28.5714			100	100	100	100	95	100	100	100
228	100	100	96.6667	100	100	100	96.6667	100			100	100	90	100	100	100	90	100			100	100	90	100	100	100	87.5	100			100	100	100	100	100	100	100	100
229	100	93.3333	86.6667	100	100	96.6667	93.3333	90			100	100	70	100	100	90	90	80			100	100	100	100	100	100	87.5	71.4286			100	84.6154	80	100	100	95.8333	95.4545	95.6522
230	96.6667	90	93.3333	100	100	100	90	90			100	70	80	100	100	100	90	80			94.4444	82.3529	100	100	100	100	100	85.7143			100	100	90	100	100	100	86.3636	91.3043
231	100	90	93.3333	100	93.3333	96.6667	96.6667	90			100	90	90	100	90	90	100	90			100	94.1176	90	100	80	100	100	71.4286			100	84.6154	95	100	100	95.8333	95.4545	95.6522
232	100	93.3333	93.3333	100	100	96.6667	86.6667	90			100	80	80	100	100	90	80	80			100	94.1176	100	100	100	100	75	71.4286			100	92.3077	90	100	100	95.8333	90.9091	95.6522
233	96.6667	93.3333	90	100	90	96.6667	90	86.6667			90	80	100	100	90	90	90	70			94.4444	88.2353	80	100	90	100	87.5	71.4286			100	100	95	100	90	95.8333	90.9091	91.3043
234	96.6667	86.6667	96.6667	96.6667	93.3333	96.6667	90	86.6667			100	70	100	90	80	90	80	90			94.4444	82.3529	90	94.1176	80	100	75	57.1429			100	92.3077	100	100	100	95.8333	95.4545	95.6522
235	96.6667	93.3333	90	96.6667	100	100	86.6667	93.3333			90	80	70	90	100	100	70	90			100	88.2353	100	94.1176	100	100	75	85.7143			91.6667	100	85	100	100	100	90.9091	95.6522
236	100	90	93.3333	100	100	93.3333	93.3333	86.6667			100	80	100	100	100	90	90	80			100	88.2353	80	100	100	83.3333	87.5	71.4286			100	92.3077	100	100	100	95.8333	95.4545	91.3043
237	73.3333	63.3333	83.3333	83.3333	93.3333	93.3333	66.6667	73.3333			40	30	60	60	90	90	40	50			94.4444	70.5882	90	88.2353	100	100	75	71.4286			41.6667	53.8462	80	76.9231	90	91.6667	63.6364	73.913
238	86.6667	73.3333	80	96.6667	93.3333	80	80	76.6667			80	70	60	90	80	60	70	40			83.3333	82.3529	100	100	100	100	100	85.7143			91.6667	61.5385	70	92.3077	90	75	72.7273	73.913
239	86.6667	80	90	100	100	80	66.6667	73.3333			70	70	70	100	100	50	50	50			100	100	90	100	100	100	87.5	100			66.6667	53.8462	90	100	100	75	59.0909	65.2174
240	86.6667	80	80	96.6667	86.6667	63.3333	73.3333	63.3333			70	70	60	90	80	60	70	50			100	94.1176	100	100	100	100	100	71.4286			66.6667	61.5385	70	92.3077	80	54.1667	63.6364	60.8696
241	86.6667	86.6667	83.3333	90	83.3333	83.3333	76.6667	76.6667			70	80	70	80	70	70	70	60			94.4444	94.1176	100	100	90	100	87.5	100			75	76.9231	75	76.9231	80	79.1667	72.7273	69.5652
242	90	93.3333	73.3333	90	96.6667	83.3333	76.6667	70			80	80	50	70	90	70	50	10			100	100	90	94.1176	100	100	100	85.7143			75	84.6154	65	84.6154	95	79.1667	68.1818	65.2174
243	100	96.6667	100	96.6667	100	100	100	100			100	100	100	100	100	100	100	100			100	100	100	94.1176	100	100	100	100			100	92.3077	100	100	100	100	100	100
244	100	96.6667	100	96.6667	96.6667	93.3333	93.3333	100			100	100	100	100	90	90	90	100			100	100	100	94.1176	90	100	100	100			100	92.3077	100	100	100	91.6667	90.9091	100
245	100	90	96.6667	93.3333	96.6667	100	86.6667	93.3333			100	90	100	100	90	100	80	90			100	88.2353	90	88.2353	90	100	50	85.7143			100	92.3077	100	100	100	100	100	95.6522
246	96.6667	93.3333	100	93.3333	100	96.6667	96.6667	100			90	90	100	90	100	90	90	100			100	94.1176	100	88.2353	100	100	100	100			91.6667	92.3077	100	100	100	95.8333	95.4545	100
247	100	86.6667	100	96.6667	100	100	100	100			100	70	100	100	100	100	100	100			100	100	100	94.1176	100	100	100	100			100	69.2308	100	100	100	100	100	100
248	100	80	100	96.6667	100	96.6667	96.6667	100			100	70	100	100	100	90	90	100			100	100	100	94.1176	100	100	100	100			100	53.8462	100	100	100	95.8333	95.4545	100
249	96.6667	83.3333	100	96.6667	100	100	100	93.3333			100	70	100	100	100	100	100	100			94.4444	100	100	94.1176	100	100	100	71.4286			100	61.5385	100	100	100	100	100	100
250	100	93.3333	100	96.6667	100	100	100	100			100	90	100	100	100	100	100	100			100	94.1176	100	94.1176	100	100	100	100			100	92.3077	100	100	100	100	100	100
251	100	96.6667	96.6667	96.6667	100	100	100	96.6667			100	100	100	100	100	100	100	100			100	100	90	94.1176	100	100	100	100			100	92.3077	100	100	100	100	100	95.6522
252	100	86.6667	100	96.6667	96.6667	96.6667	93.3333	96.6667			100	70	100	100	90	90	80	100			100	100	100	94.1176	90	100	87.5	85.7143			100	69.2308	100	100	100	95.8333	95.4545	100
253	96.6667	93.3333	100	96.6667	90	93.3333	100	96.6667			100	90	100	100	90	80	100	100			100	100	100	94.1176	100	100	100	100			91.6667	84.6154	100	100	85	91.6667	100	95.6522
254	96.6667	80	90	96.6667	93.3333	96.6667	93.3333	80			100	70	80	100	80	90	80	70			100	100	100	94.1176	90	100	100	85.7143			91.6667	53.8462	85	100	95	95.8333	90.9091	78.2609
255	96.6667	80	93.3333	96.6667	100	93.3333	83.3333	96.6667			90	80	80	100	100	80	70	100			94.4444	100	100	94.1176	100	83.3333	100	100			100	53.8462	90	100	100	95.8333	77.2727	95.6522
256	100	96.6667	93.3333	96.6667	100	100	93.3333	100			100	100	100	100	100	100	100	100			100	100	80	94.1176	100	100	75	100			100	92.3077	100	100	100	100	100	100
257	100	93.3333	100	96.6667	96.6667	96.6667	96.6667	100			100	90	100	100	90	90	90	100			100	94.1176	100	94.1176	90	100	87.5	100			100	92.3077	100	100	100	95.8333	100	100
258	83.3333	80	86.6667	83.3333	93.3333	90	86.6667	96.6667			70	70	80	60	90	90	80	90			88.8889	100	80	82.3529	90	100	87.5	100			75	53.8462	90	84.6154	95	87.5	86.3636	95.6522
259	100	93.3333	100	96.6667	100	100	96.6667	100			100	90	100	100	100	100	90	100			100	100	100	94.1176	100	100	100	100			100	84.6154	100	100	100	100	95.4545	100
260	100	96.6667	100	96.6667	96.6667	100	100	100			100	100	100	100	90	100	100	100			100	100	100	94.1176	90	100	100	100			100	92.3077	100	100	100	100	100	100
261	96.6667	63.3333	83.3333	93.3333	100	90	86.6667	80			90	60	60	100	100	80	80	80			100	100	100	94.1176	100	100	100	100			91.6667	15.3846	75	92.3077	100	87.5	81.8182	73.913
262	80	73.3333	60	93.3333	90	96.6667	73.3333	73.3333			50	60	30	80	80	90	50	70			88.8889	100	90	100	90	100	87.5	100			66.6667	38.4615	45	84.6154	90	95.8333	68.1818	65.2174
263	100	80	96.6667	96.6667	100	96.6667	96.6667	100			100	70	90	100	100	90	90	100			100	100	100	94.1176	100	100	100	100			100	53.8462	95	100	100	95.8333	95.4545	100
264	100	93.3333	100	96.6667	100	100	100	100			100	90	100	100	100	100	100	100			100	94.1176	100	94.1176	100	100	100	100			100	92.3077	100	100	100	100	100	100
265	96.6667	90	90	93.3333	96.6667	100	96.6667	100			100	80	80	100	90	100	90	100			94.4444	100	100	88.2353	90	100	87.5	100			100	76.9231	85	100	100	100	100	100
266	100	100	100	100	96.6667	100	100	100			100	100	100	100	100	100	100	100			100	100	100	100	100	100	100	100			100	100	100	100	95	100	100	100
267	100	100	96.6667	100	100	100	100	100			100	100	100	100	100	100	100	100			100	100	90	100	100	100	100	100			100	100	100	100	100	100	100	100
268	100	100	90	100	100	100	100	100			100	100	90	100	100	100	100	100			100	100	80	100	100	100	100	100			100	100	95	100	100	100	100	100
269	100	96.6667	93.3333	96.6667	100	100	90	96.6667			100	100	100	100	100	100	90	100			100	94.1176	80	94.1176	100	100	62.5	85.7143			100	100	100	100	100	100	100	100
270	100	100	96.6667	93.3333	93.3333	96.6667	96.6667	96.6667			100	100	100	90	80	90	100	100			100	100	90	88.2353	90	100	87.5	100			100	100	100	100	95	95.8333	100	95.6522
271	100	100	93.3333	100	100	100	90	100			100	100	90	100	100	100	80	100			100	100	80	100	100	100	62.5	100			100	100	100	100	100	100	100	100
272	100	96.6667	100	100	96.6667	96.6667	100	100			100	90	100	100	90	90	100	100			100	100	100	100	100	100	100	100			100	92.3077	100	100	95	95.8333	100	100
273	100	100	93.3333	100	100	100	100	100			100	100	100	100	100	100	100	100			100	100	80	100	100	100	100	100			100	100	100	100	100	100	100	100
274	100	100	93.3333	100	100	100	90	93.3333			100	100	100	100	100	100	80	100			100	100	80	100	100	100	75	71.4286			100	100	100	100	100	100	95.4545	100
275	100	100	100	90	100	100	96.6667	100			100	100	100	80	100	100	90	100			100	100	100	100	100	100	100	100			100	100	100	76.9231	100	100	95.4545	100
276	93.3333	96.6667	90	93.3333	96.6667	96.6667	86.6667	93.3333			90	90	100	90	90	90	70	90			88.8889	94.1176	70	88.2353	90	83.3333	50	71.4286			100	100	100	100	100	100	100	100
277	96.6667	93.3333	90	96.6667	96.6667	100	96.6667	93.3333			100	90	100	100	90	100	100	100			94.4444	100	80	94.1176	100	100	100	85.7143			100	84.6154	95	100	95	100	95.4545	95.6522
278	100	100	90	96.6667	100	100	96.6667	100			100	100	100	100	100	100	100	100			100	100	70	94.1176	100	100	87.5	100			100	100	100	100	100	100	100	100
279	100	100	93.3333	100	96.6667	100	100	100			100	100	100	100	90	100	100	100			100	100	80	100	100	100	100	100			100	100	100	100	95	100	100	100
280	86.6667	100	90	93.3333	93.3333	96.6667	90	96.6667			80	100	90	90	80	90	70	100			77.7778	100	70	88.2353	80	83.3333	75	85.7143			100	100	100	100	100	100	95.4545	100
281	96.6667	100	90	100	100	100	100	93.3333			90	100	100	100	100	100	100	90			94.4444	100	80	100	100	100	100	85.7143			100	100	95	100	100	100	100	95.6522
282	100	96.6667	90	100	96.6667	100	96.6667	100			100	100	100	100	90	100	90	100			100	100	80	100	100	100	87.5	100			100	92.3077	95	100	95	100	100	100
283	100	100	93.3333	100	100	100	100	100			100	100	100	100	100	100	100	100			100	100	80	100	100	100	100	100			100	100	100	100	100	100	100	100
284	100	93.3333	93.3333	100	100	100	100	100			100	80	100	100	100	100	100	100			100	94.1176	80	100	100	100	100	100			100	92.3077	100	100	100	100	100	100
285	100	100	96.6667	100	100	100	100	100			100	100	100	100	100	100	100	100			100	100	90	100	100	100	100	100			100	100	100	100	100	100	100	100
286	100	100	100	90	100	100	100	90			100	100	100	90	100	100	100	90			100	100	100	82.3529	100	100	100	100			100	100	100	100	100	100	100	86.9565
287	100	100	100	100	100	100	100	100			100	100	100	100	100	100	100	100			100	100	100	100	100	100	100	100			100	100	100	100	100	100	100	100
288	100	96.6667	100	96.6667	100	100	100	100			100	100	100	90	100	100	100	100			100	100	100	100	100	100	100	100			100	92.3077	100	92.3077	100	100	100	100
289	100	100	93.3333	86.6667	100	100	100	100			100	100	80	80	100	100	100	100			100	100	100	76.4706	100	100	100	100			100	100	90	100	100	100	100	100
290	100	100	100	100	100	100	100	100			100	100	100	100	100	100	100	100			100	100	100	100	100	100	100	100			100	100	100	100	100	100	100	100
291	100	100	100	100	100	100	100	100			100	100	100	100	100	100	100	100			100	100	100	100	100	100	100	100			100	100	100	100	100	100	100	100
292	96.6667	100	96.5517	100	100	100	96.5517	100			90	100	100	100	100	100	88.8889	100			100	100	90	100	100	100	87.5	100			91.6667	100	100	100	100	100	100	100
293	96.6667	96.6667	96.6667	96.6667	100	100	100	100			100	100	100	100	100	100	100	100			94.4444	94.1176	90	94.1176	100	100	100	100			100	100	100	100	100	100	100	100
294	100	100	100	100	100	100	100	100			100	100	100	100	100	100	100	100			100	100	100	100	100	100	100	100			100	100	100	100	100	100	100	100
295	100	100	100	100	100	100	100	100			100	100	100	100	100	100	100	100			100	100	100	100	100	100	100	100			100	100	100	100	100	100	100	100
296	96.6667	96.6667	96.6667	100	100	100	100	100			100	100	100	100	100	100	100	100			94.4444	94.1176	90	100	100	100	100	100			100	100	100	100	100	100	100	100
297	100	100	100	100	100	100	100	100			100	100	100	100	100	100	100	100			100	100	100	100	100	100	100	100			100	100	100	100	100	100	100	100
298	100	100	96.6667	100	100	100	100	100			100	100	100	100	100	100	100	100			100	100	90	100	100	100	100	100			100	100	100	100	100	100	100	100
299	100	100	100	100	100	100	100	100			100	100	100	100	100	100	100	100			100	100	100	100	100	100	100	100			100	100	100	100	100	100	100	100
300	100	100	100	100	100	100	100	100			100	100	100	100	100	100	100	100			100	100	100	100	100	100	100	100			100	100	100	100	100	100	100	100
301	100	100	100	100	100	100	100	100			100	100	100	100	100	100	100	100			100	100	100	100	100	100	100	100			100	100	100	100	100	100	100	100
302	93.3333	96.6667	93.3333	93.3333	100	100	100	90			80	90	90	80	100	100	100	80			94.4444	100	90	94.1176	100	100	100	71.4286			91.6667	92.3077	95	92.3077	100	100	100	95.6522
303	100	100	93.3333	100	100	100	100	100			100	100	100	100	100	100	100	100			100	100	80	100	100	100	100	100			100	100	100	100	100	100	100	100
304	96.6667	100	93.1034	100	100	100	100	100			90	100	100	100	100	100	100	100			100	100	80	100	100	100	100	100			91.6667	100	100	100	100	100	100	100
305	100	100	96.6667	100	100	100	100	100			100	100	100	100	100	100	100	100			100	100	90	100	100	100	100	100			100	100	100	100	100	100	100	100
306	100	100	100	100	100	100	100	100			100	100	100	100	100	100	100	100			100	100	100	100	100	100	100	100			100	100	100	100	100	100	100	100
307	96.6667	96.6667	93.3333	96.6667	100	100	100	93.3333			100	100	100	100	100	100	100	100			94.4444	94.1176	80	94.1176	100	100	100	71.4286			100	100	100	100	100	100	100	100
308	100	96.6667	100	96.6667	100	100	100	100			100	90	100	90	100	100	100	100			100	100	100	100	100	100	100	100			100	92.3077	100	92.3077	100	100	100	100
309	100	100	100	100	100	100	100	100			100	100	100	100	100	100	100	100			100	100	100	100	100	100	100	100			100	100	100	100	100	100	100	100
310	96.6667	100	93.3333	93.3333	96.6667	100	90	96.6667			90	100	100	90	90	100	80	100			94.4444	100	80	100	90	100	62.5	85.7143			100	100	100	84.6154	100	100	100	100
311	100	100	100	100	100	100	100	100			100	100	100	100	100	100	100	100			100	100	100	100	100	100	100	100			100	100	100	100	100	100	100	100
312	96.6667	93.3333	100	96.6667	93.3333	100	96.6667	100			100	90	100	100	90	100	90	100			100	100	100	100	100	100	87.5	100			91.6667	84.6154	100	92.3077	90	100	100	100
313	100	96.6667	100	100	100	100	100	96.6667			100	90	100	100	100	100	100	100			100	100	100	100	100	100	100	100			100	92.3077	100	100	100	100	100	95.6522
314	96.6667	96.6667	96.6667	100	100	100	96.6667	100			90	90	90	100	100	100	90	100			94.4444	94.1176	90	100	100	100	87.5	100			100	100	100	100	100	100	100	100
315	100	93.3333	93.3333	96.6667	100	100	100	96.6667			100	90	100	100	100	100	100	100			100	100	80	94.1176	100	100	100	85.7143			100	84.6154	100	100	100	100	100	100
316	100	100	93.3333	96.6667	100	100	100	100			100	100	90	90	100	100	100	100			100	100	90	94.1176	100	100	100	100			100	100	95	100	100	100	100	100
317	100	100	100	96.6667	96.6667	100	100	96.6667			100	100	100	90	90	100	100	100			100	100	100	94.1176	90	100	100	85.7143			100	100	100	100	100	100	100	100
318	100	100	100	100	100	100	100	100			100	100	100	100	100	100	100	100			100	100	100	100	100	100	100	100			100	100	100	100	100	100	100	100
319	100	100	100	100	100	100	100	100			100	100	100	100	100	100	100	100			100	100	100	100	100	100	100	100			100	100	100	100	100	100	100	100
320	100	100	100	100	96.6667	100	100	100			100	100	100	100	100	100	100	100			100	100	100	100	100	100	100	100			100	100	100	100	95	100	100	100
321	100	100	93.3333	100	96.6667	93.3333	96.6667	96.6667			100	100	100	100	90	90	100	90			100	100	80	100	100	100	87.5	100			100	100	100	100	95	91.6667	100	95.6522
322	90	96.6667	83.3333	96.6667	93.3333	93.3333	90	93.3333			70	90	60	90	80	80	70	90			100	100	100	100	100	100	100	85.7143			75	92.3077	75	92.3077	90	91.6667	86.3636	95.6522
323	100	100	100	100	100	100	100	100			100	100	100	100	100	100	100	100			100	100	100	100	100	100	100	100			100	100	100	100	100	100	100	100
324	100	100	100	100	96.6667	100	100	100			100	100	100	100	100	100	100	100			100	100	100	100	100	100	100	100			100	100	100	100	95	100	100	100
325	100	96.6667	100	100	100	96.6667	100	100			100	90	100	100	100	90	100	100			100	100	100	100	100	100	100	100			100	92.3077	100	100	100	95.8333	100	100
326	100	100	100	100	96.6667	100	100	100			100	100	100	100	90	100	100	100			100	100	100	100	90	100	100	100			100	100	100	100	100	100	100	100
327	93.3333	90	93.3333	93.3333	96.6667	100	90	96.6667			100	90	100	100	90	100	90	100			94.4444	94.1176	80	94.1176	90	100	62.5	100			91.6667	84.6154	100	92.3077	100	100	100	95.6522
328	100	100	100	100	100	100	100	100			100	100	100	100	100	100	100	100			100	100	100	100	100	100	100	100			100	100	100	100	100	100	100	100
329	90	93.3333	93.3333	100	93.3333	100	86.6667	83.3333			90	80	100	100	90	100	70	100			83.3333	88.2353	80	100	80	100	50	28.5714			100	100	100	100	100	100	100	100
330	100	100	100	100	96.6667	93.3333	96.6667	100			100	100	100	100	100	80	90	100			100	100	100	100	100	100	100	100			100	100	100	100	95	91.6667	95.4545	100
331	96.6667	96.6667	93.3333	96.6667	100	100	96.6667	100			100	100	100	100	100	100	90	100			94.4444	94.1176	80	94.1176	100	100	87.5	100			100	100	100	100	100	100	100	100
332	100	96.6667	93.3333	96.6667	96.6667	100	96.6667	96.6667			100	90	100	90	90	100	100	100			100	94.1176	80	100	100	100	87.5	85.7143			100	100	100	92.3077	95	100	100	100
333	93.3333	83.3333	96.6667	96.6667	83.3333	86.6667	70	86.6667			100	60	90	90	70	80	40	90			88.8889	100	100	94.1176	100	100	100	85.7143			100	61.5385	95	100	75	83.3333	59.0909	86.9565
334	100	100	93.3333	100	100	100	100	100			100	100	100	100	100	100	100	100			100	100	80	100	100	100	100	100			100	100	100	100	100	100	100	100
335	100	100	100	100	100	100	100	100			100	100	100	100	100	100	100	100			100	100	100	100	100	100	100	100			100	100	100	100	100	100	100	100
336	100	100	100	100	100	100	100	100			100	100	100	100	100	100	100	100			100	100	100	100	100	100	100	100			100	100	100	100	100	100	100	100
337	100	100	93.3333	100	100	100	100	100			100	100	100	100	100	100	100	100			100	100	80	100	100	100	100	100			100	100	100	100	100	100	100	100
338	100	100	93.3333	100	100	100	100	100			100	100	100	100	100	100	100	100			100	100	80	100	100	100	100	100			100	100	100	100	100	100	100	100
339	100	100	96.6667	100	100	100	100	100			100	100	100	100	100	100	100	100			100	100	90	100	100	100	100	100			100	100	100	100	100	100	100	100
340	100	100	96.6667	100	93.3333	100	96.6667	96.6667			100	100	100	100	90	100	100	100			100	100	90	100	100	100	87.5	85.7143			100	100	100	100	90	100	100	100
341	100	100	100	100	100	100	100	100			100	100	100	100	100	100	100	100			100	100	100	100	100	100	100	100			100	100	100	100	100	100	100	100
342	100	100	100	100	100	100	100	100			100	100	100	100	100	100	100	100			100	100	100	100	100	100	100	100			100	100	100	100	100	100	100	100
343	100	100	93.3333	100	100	100	100	100			100	100	100	100	100	100	100	100			100	100	80	100	100	100	100	100			100	100	100	100	100	100	100	100
344	100	100	93.3333	90	100	96.6667	100	90			100	100	100	90	100	90	100	90			100	100	80	88.2353	100	100	100	71.4286			100	100	100	92.3077	100	95.8333	100	95.6522
345	100	86.6667	93.3333	90	96.6667	93.3333	96.6667	90			100	70	100	80	90	80	100	100			100	82.3529	80	82.3529	90	66.6667	87.5	57.1429			100	92.3077	100	100	100	100	100	100
346	100	100	96.6667	100	100	100	96.6667	100			100	100	100	100	100	100	90	100			100	100	90	100	100	100	87.5	100			100	100	100	100	100	100	100	100
347	96.6667	100	96.6667	100	100	100	96.6667	90			100	100	100	100	100	100	100	100			94.4444	100	90	100	100	100	87.5	57.1429			100	100	100	100	100	100	100	100
348	100	100	96.6667	100	100	100	100	100			100	100	100	100	100	100	100	100			100	100	90	100	100	100	100	100			100	100	100	100	100	100	100	100
349	100	96.6667	96.6667	96.6667	100	100	100	96.6667			100	90	100	100	100	100	100	100			100	94.1176	90	100	100	100	100	85.7143			100	100	100	92.3077	100	100	100	100
350	90	90	93.3333	86.6667	93.3333	96.6667	93.3333	90			90	90	100	90	90	90	90	100			83.3333	94.1176	80	82.3529	90	83.3333	87.5	57.1429			100	84.6154	100	92.3077	95	100	95.4545	100
351	100	93.3333	96.6667	96.6667	93.3333	100	100	96.6667			100	90	100	100	90	100	100	100			100	100	90	100	100	100	100	85.7143			100	84.6154	100	92.3077	90	100	100	100
352	96.6667	90	90	93.3333	100	100	90	90			100	90	90	100	100	100	90	100			94.4444	82.3529	70	94.1176	100	100	62.5	57.1429			100	100	100	92.3077	100	100	100	100
353	100	100	93.3333	90	100	96.6667	90	86.6667			100	100	100	90	100	90	80	100			100	100	80	88.2353	100	83.3333	62.5	42.8571			100	100	100	92.3077	100	100	100	100
354	100	100	93.3333	96.6667	100	96.6667	100	96.6667			100	100	100	100	100	90	100	100			100	100	80	100	100	100	100	85.7143			100	100	100	92.3077	100	95.8333	100	100
355	93.3333	100	93.3333	90	96.6667	100	100	96.6667			90	100	100	70	90	100	100	100			88.8889	100	80	82.3529	90	100	100	85.7143			100	100	100	100	100	100	100	100
356	100	96.6667	96.6667	93.3333	93.3333	100	96.6667	96.6667			100	90	100	90	90	100	90	100			100	100	90	100	100	100	87.5	85.7143			100	92.3077	100	84.6154	90	100	100	100
357	100	100	90	96.6667	96.6667	100	93.3333	90			100	100	90	100	90	100	90	100			100	100	80	100	90	100	75	57.1429			100	100	95	92.3077	100	100	100	100
358	96.6667	93.3333	96.6667	93.3333	100	100	96.6667	96.6667			90	90	100	100	100	100	100	100			100	88.2353	90	94.1176	100	100	87.5	85.7143			91.6667	100	100	92.3077	100	100	100	100
359	93.3333	96.6667	93.3333	90	96.6667	100	93.3333	86.6667			100	90	100	90	90	100	90	90			88.8889	94.1176	80	88.2353	90	100	75	42.8571			100	100	100	92.3077	100	100	100	100
360	93.3333	93.3333	90	96.6667	96.6667	93.3333	90	93.3333			90	80	90	100	100	80	80	90			94.4444	100	70	100	100	100	87.5	85.7143			91.6667	84.6154	100	92.3077	95	91.6667	90.9091	95.6522
361	100	83.3333	96.6667	90	96.6667	100	100	90			100	80	90	80	90	100	100	90			100	100	100	88.2353	90	100	100	71.4286			100	61.5385	95	92.3077	100	100	100	95.6522
362	96.6667	90	96.6667	100	96.6667	100	93.3333	96.6667			90	80	100	100	90	100	90	90			100	100	90	100	100	100	75	100			91.6667	76.9231	100	100	95	100	100	95.6522
363	96.6667	86.6667	100	96.6667	100	93.3333	90	93.3333			90	80	100	90	100	90	80	90			100	100	100	100	100	100	100	100			91.6667	69.2308	100	92.3077	100	91.6667	86.3636	91.3043
364	100	100	100	100	100	100	100	100			100	100	100	100	100	100	100	100			100	100	100	100	100	100	100	100			100	100	100	100	100	100	100	100
365	100	100	96.6667	93.3333	100	100	100	96.6667			100	100	90	90	100	100	100	100			100	100	100	88.2353	100	100	100	85.7143			100	100	95	100	100	100	100	100
366	100	100	100	100	100	100	100	96.6667			100	100	100	100	100	100	100	100			100	100	100	100	100	100	100	85.7143			100	100	100	100	100	100	100	100
367	100	100	86.6667	96.6667	100	100	100	96.6667			100	100	80	90	100	100	100	100			100	100	100	94.1176	100	100	100	100			100	100	80	100	100	100	100	95.6522
368	100	96.6667	96.6667	90	96.6667	100	100	100			100	100	90	90	100	100	100	100			100	100	100	82.3529	100	100	100	100			100	92.3077	95	100	95	100	100	100
369	100	100	100	100	100	100	100	100			100	100	100	100	100	100	100	100			100	100	100	100	100	100	100	100			100	100	100	100	100	100	100	100
370	100	100	93.3333	100	100	100	100	100			100	100	100	100	100	100	100	100			100	100	80	100	100	100	100	100			100	100	100	100	100	100	100	100
371	100	96.6667	93.3333	96.6667	100	100	100	96.6667			100	90	100	90	100	100	100	90			100	94.1176	80	100	100	100	100	100			100	100	100	92.3077	100	100	100	95.6522
372	93.3333	90	90	93.3333	93.3333	96.6667	93.3333	93.3333			100	80	100	100	80	90	80	100			88.8889	88.2353	70	88.2353	80	83.3333	75	71.4286			100	92.3077	100	100	100	100	100	100
373	96.6667	96.6667	93.3333	93.3333	93.3333	100	93.3333	96.6667			100	90	100	90	90	100	100	100			94.4444	94.1176	80	94.1176	80	100	87.5	85.7143			100	100	100	92.3077	100	100	95.4545	100
374	90	100	90	90	96.6667	100	93.3333	93.3333			90	100	100	90	90	100	90	100			88.8889	100	70	88.2353	90	100	75	71.4286			91.6667	100	100	92.3077	100	100	100	100
375	100	100	86.6667	100	100	100	96.6667	100			100	100	90	100	100	100	100	100			100	100	60	100	100	100	87.5	100			100	100	100	100	100	100	100	100
376	96.6667	100	93.3333	96.6667	100	100	100	96.6667			100	100	100	100	100	100	100	100			94.4444	100	80	94.1176	100	100	100	85.7143			100	100	100	100	100	100	100	100
377	100	100	93.3333	100	100	100	100	100			100	100	100	100	100	100	100	100			100	100	80	100	100	100	100	100			100	100	100	100	100	100	100	100
378	90	90	83.3333	80	70	76.6667	70	86.6667			80	80	90	70	60	70	60	80			88.8889	82.3529	50	76.4706	50	50	12.5	57.1429			91.6667	100	100	84.6154	80	83.3333	90.9091	95.6522
379	100	100	96.6667	100	100	100	100	100			100	100	100	100	100	100	100	100			100	100	90	100	100	100	100	100			100	100	100	100	100	100	100	100
380	96.6667	100	86.6667	96.6667	100	100	93.3333	100			100	100	90	90	100	100	90	100			94.4444	100	60	94.1176	100	100	75	100			100	100	100	100	100	100	100	100
381	100	100	96.6667	100	100	100	100	100			100	100	100	100	100	100	100	100			100	100	90	100	100	100	100	100			100	100	100	100	100	100	100	100
382	100	100	93.3333	100	100	100	100	100			100	100	100	100	100	100	100	100			100	100	80	100	100	100	100	100			100	100	100	100	100	100	100	100
383	96.6667	93.3333	93.3333	93.3333	96.6667	100	100	93.3333			100	90	100	90	90	100	100	100			94.4444	88.2353	80	88.2353	90	100	100	71.4286			100	100	100	100	100	100	100	100
384	93.3333	93.3333	90	96.6667	93.3333	96.6667	100	100			90	90	90	90	80	90	100	100			88.8889	88.2353	70	94.1176	90	100	100	100			100	100	100	100	95	95.8333	100	100
385	90	96.6667	90	93.3333	96.6667	100	100	100			80	90	100	90	90	100	100	100			88.8889	94.1176	70	88.2353	90	100	100	100			91.6667	100	100	100	100	100	100	100
386	100	88.8889	100	96.2963	92.5926	88.8889	85.1852	96.2963			100	80	100	90	90	80	70	90			100	100	100	100	100	100	100	100			100	76.9231	100	92.3077	90	87.5	81.8182	95.6522
387	96.6667	86.6667	93.3333	90	93.3333	100	96.6667	90			100	80	100	90	100	100	100	90			94.4444	94.1176	80	94.1176	100	100	87.5	57.1429			100	76.9231	100	84.6154	90	100	100	100
388	96.6667	66.6667	60	63.3333	93.3333	96.6667	96.6667	96.6667			90	60	40	50	100	100	90	100			100	76.4706	80	58.8235	100	100	100	100			91.6667	53.8462	50	69.2308	90	95.8333	95.4545	95.6522
389	70	93.3333	76.6667	86.6667	86.6667	90	83.3333	86.6667			50	80	80	70	70	80	70	90			61.1111	94.1176	40	82.3529	70	66.6667	50	57.1429			83.3333	92.3077	95	92.3077	95	95.8333	95.4545	95.6522
390	100	93.3333	93.3333	93.3333	100	100	96.6667	93.3333			100	90	100	90	100	100	100	100			100	88.2353	80	100	100	100	87.5	71.4286			100	100	100	84.6154	100	100	100	100
391	40	52	48	60	40	68	64	64			28.5714	28.5714	42.8571	14.2857	28.5714	57.1429	57.1429	42.8571			50	58.8235	30	64.7059	20	33.3333	25	28.5714			50	61.5385	70	69.2308	65	83.3333	86.3636	82.6087
392	100	100	100	96.6667	83.3333	86.6667	93.3333	76.6667			100	100	100	100	80	80	90	70			100	100	100	100	60	100	100	100			100	100	100	92.3077	95	83.3333	90.9091	69.5652
393	96.6667	96.6667	76.6667	80	100	100	100	100			100	90	70	80	100	100	100	100			94.4444	100	100	70.5882	100	100	100	100			100	92.3077	65	92.3077	100	100	100	100

## Sheet: Round9
Laboratory	AR（%）									RP（%）									RD（%）									SD（%）
	INH	EMB	RFP	KM	AK	CPM	OFX	PZA		INH	EMB	RFP	KM	AK	CPM	OFX	PZA		INH	EMB	RFP	KM	AK	CPM	OFX	PZA		INH	EMB	RFP	KM	AK	CPM	OFX	PZA
1	100	100	100	100	100	96.6667	100			100	100	100	100	100	90	100			100	100	100	100	100	90.9091	100			100	100	100	100	100	100	100
2	100	100	100	96.6667	100	93.3333	100	86.6667		100	100	100	100	100	90	100	70		100	100	100	100	100	100	100	90.9091		100	100	100	94.1176	100	88.8889	100	83.3333
3	96.6667	76.6667	96.6667	96.6667	100	80	76.6667			90	80	100	100	100	50	60			95	46.1538	94.7368	100	100	72.7273	41.6667	100		100	100	100	94.1176	100	83.3333	100	100
4	100	100	100	86.6667	96.6667	96.6667	100			100	100	100	70	90	90	100			100	100	100	91.6667	100	90.9091	100			100	100	100	82.3529	94.4444	100	100
5	100	96.6667	100	96.6667	96.6667	76.6667	96.6667	96.6667		100	90	100	90	100	80	100	90		100	100	100	100	91.6667	75	100	100		100	94.1176	100	94.1176	100	76.1905	94.4444	94.4444
6	100	96.6667	100	100	96.6667	76.6667	96.6667			100	90	100	100	100	80	100			100	100	100	100	91.6667	75	100			100	94.1176	100	100	100	76.1905	94.4444
7	100	96.6667	100	100	100	96.6667	100			100	100	100	100	100	90	100			100	92.3077	100	100	100	90.9091	100			100	100	100	100	100	100	100
8	100	76.6667	96.6667	100	96.6667	80	93.3333			100	70	90	100	90	60	90			100	46.1538	94.7368	100	90.9091	45.4545	83.3333			100	100	100	100	100	100	100
9	100	96.6667	100	100	100	90	100			100	100	100	100	100	80	100			100	92.3077	100	100	100	72.7273	100			100	100	100	100	100	100	100
10	100	93.3333	100	100	100	96.6667	100			100	90	100	100	100	90	100			100	84.6154	100	100	100	90.9091	100			100	100	100	100	100	100	100
11	100	96.6667	96.6667	100	100	96.6667	100			100	90	90	100	100	90	100			100	92.3077	100	100	100	90.9091	100			100	100	90	100	100	100	100
12	100	96.6667	100	100	100	100	96.6667			100	90	100	100	100	100	100			100	100	100	100	100	100	91.6667			100	93.75	100	100	100	100	100
13	100	83.3333	100	100	100	93.3333	100			100	60	100	100	100	90	100			100	61.5385	100	100	100	81.8182	100			100	100	100	100	100	100	100
14	100	96.6667	100	100	100	100	100			100	100	100	100	100	100	100			100	92.3077	100	100	100	100	100			100	100	100	100	100	100	100
15	100	80	93.3333	96.6667	100	83.3333	90			100	70	90	90	100	80	90			100	53.8462	94.7368	91.6667	100	54.5455	75			100	100	90	100	100	100	100
16	100	100	100	100	100	100	100			100	100	100	100	100	100	100			100	100	100	100	100	100	100			100	100	100	100	100	100	100
17	100	100	100	100	100	90	90			100	100	100	100	100	70	80			100	100	100	100	100	81.8182	75			100	100	100	100	100	94.4444	100
18	100	93.3333	100	100	100	96.6667	100			100	90	100	100	100	90	100			100	84.6154	100	100	100	90.9091	100			100	100	100	100	100	100	100
19	100	96.6667	100	96.6667	100	100	100			100	100	100	100	100	100	100			100	92.3077	100	100	100	100	100			100	100	100	94.1176	100	100	100
20	100	100	96.6667	100	100	100	100			100	100	90	100	100	100	100			100	100	100	100	100	100	100			100	100	90	100	100	100	100
21	96.6667	86.6667	93.3333	93.3333	90	70	73.3333			100	80	90	90	80	50	70			95	69.2308	89.4737	91.6667	81.8182	18.1818	33.3333			100	100	100	94.1176	94.4444	100	100
22	100	83.3333	80	100	96.6667	80	83.3333			100	80	60	100	90	50	70			100	61.5385	68.4211	100	90.9091	45.4545	58.3333			100	100	100	100	100	100	100
23	100	86.6667	100	100	100	90	100			100	90	100	100	100	70	100			100	69.2308	100	100	100	72.7273	100			100	100	100	100	100	100	100
24	100	100	100	100	100	100	96.6667			100	100	100	100	100	100	90			100	100	100	100	100	100	91.6667			100	100	100	100	100	100	100
25	96.6667	100	100	100	100	96.6667	100			90	100	100	100	100	90	100			95	100	100	100	100	90.9091	100			100	100	100	100	100	100	100
26	100	100	86.6667	83.3333	100	86.6667	96.6667			100	100	80	80	100	80	100			100	100	100	100	100	100	100			100	100	60	70.5882	100	77.7778	94.1176
27	100	100	100	100	100	100	100			100	100	100	100	100	100	100			100	100	100	100	100	100	100			100	100	100	100	100	100	100
28	100	100	96.6667	100	96.6667	100	100			100	100	90	100	100	100	100			100	100	100	100	100	100	100			100	100	90	100	94.4444	100	100
29	96.6667	100	96.6667	100	100	100	100			90	100	90	100	100	100	100			95	100	100	100	100	100	100			100	100	90	100	100	100	100
30	68.9655	75.8621	75.8621	82.7586	89.6552	82.7586	82.7586			33.3333	55.5556	55.5556	66.6667	77.7778	55.5556	55.5556			55	46.1538	63.1579	66.6667	81.8182	63.6364	66.6667			100	100	100	94.1176	94.4444	94.4444	94.1176
31	100	90	96.6667	100	100	90	93.3333			100	80	100	100	100	80	80			100	76.9231	94.7368	100	100	72.7273	91.6667			100	100	100	100	100	100	94.1176
32	90	83.3333	53.3333	86.6667	70	30	26.6667			90	90	50	80	60	10	10			85	92.3077	42.1053	66.6667	54.5455	0	0			100	75	70	100	77.7778	44.4444	41.1765
33	100	100	96.6667	100	100	86.6667	100			100	100	90	100	100	80	100			100	100	100	100	100	100	100			100	100	90	100	100	77.7778	100
34	100	100	93.3333	90	96.6667	93.3333	100			100	100	90	80	90	90	100			100	100	100	100	100	100	100			100	100	80	82.3529	94.4444	88.8889	100
35	93.3333	96.6667	96.6667	96.6667	96.6667	56.6667	90			90	100	100	100	100	50	90			95.2381	100	100	100	100	0	83.3333			87.5	93.3333	90.9091	93.75	94.1176	94.1176	94.1176
36	96.6667	96.6667	90	96.6667	93.3333	96.6667	96.6667			100	100	100	100	100	100	100			100	100	94.4444	100	100	100	100			87.5	93.3333	81.8182	93.75	88.2353	94.1176	94.1176
37	96.6667	96.6667	93.3333	96.6667	96.6667	96.6667	96.6667			100	100	100	100	100	100	100			100	100	94.4444	100	100	100	100			87.5	93.3333	90.9091	93.75	94.1176	94.1176	94.1176
38	86.6667	96.6667	83.3333	86.6667	96.6667	76.6667	90			80	100	80	80	100	70	100			85.7143	100	77.7778	76.9231	100	50	91.6667			87.5	93.3333	90.9091	93.75	94.1176	94.1176	88.2353
39	100	100	96.6667	100	100	96.6667	96.6667			100	100	100	100	100	100	100			100	100	94.4444	100	100	91.6667	100			100	100	100	100	100	100	94.1176
40	100	100	96.6667	100	100	96.6667	96.6667			100	100	100	100	100	90	90			100	100	94.4444	100	100	91.6667	91.6667			100	100	100	100	100	100	100
41	96.6667	96.6667	90	96.6667	96.6667	96.6667	86.6667			100	100	100	100	100	100	80			100	100	88.8889	100	100	100	75			87.5	93.3333	90.9091	93.75	94.1176	94.1176	94.1176
42	96.6667	93.3333	90	96.6667	96.6667	96.6667	96.6667			100	90	100	100	100	100	100			100	100	88.8889	100	100	100	100			87.5	86.6667	90.9091	93.75	94.1176	94.1176	94.1176
43	96.6667	96.6667	90	96.6667	96.6667	90	90			100	100	100	100	100	80	90			100	100	88.8889	100	100	83.3333	83.3333			87.5	93.3333	90.9091	93.75	94.1176	94.1176	94.1176
44	96.6667	96.6667	93.3333	96.6667	96.6667	93.3333	90			100	100	100	100	100	90	80			100	100	94.4444	100	100	91.6667	83.3333			87.5	93.3333	90.9091	93.75	94.1176	94.1176	94.1176
45	100	100	96.6667	100	100	96.6667	96.6667			100	100	100	100	100	90	90			100	100	94.4444	100	100	91.6667	91.6667			100	100	100	100	100	100	100
46	100	100	93.3333	100	100	90	93.3333			100	100	100	100	100	80	80			100	100	88.8889	100	100	75	83.3333			100	100	100	100	100	100	100
47	96.6667	96.6667	100	100	100	93.3333	96.6667			90	100	100	100	100	80	100			100	92.3077	100	100	100	81.8182	91.6667			88.8889	100	100	100	100	100	100
48	100	100	96.6667	100	100	90	100			100	100	100	100	100	80	100			100	100	94.7368	100	100	72.7273	100			100	100	100	100	100	100	100
49	100	100	100	100	100	90	100			100	100	100	100	100	80	100			100	100	100	100	100	72.7273	100			100	100	100	100	100	100	100
50	100	100	100	100	100	96.6667	100			100	100	100	100	100	90	100			100	100	100	100	100	90.9091	100			100	100	100	100	100	100	100
51	100	100	100	100	100	100	100			100	100	100	100	100	100	100			100	100	100	100	100	100	100			100	100	100	100	100	100	100
52	100	100	100	100	100	93.3333	100			100	100	100	100	100	80	100			100	100	100	100	100	81.8182	100			100	100	100	100	100	100	100
53	100	100	100	100	100	96.6667	100			100	100	100	100	100	90	100			100	100	100	100	100	90.9091	100			100	100	100	100	100	100	100
54	100	100	100	100	100	93.3333	100			100	100	100	100	100	80	100			100	100	100	100	100	81.8182	100			100	100	100	100	100	100	100
55	100	100	100	100	100	96.6667	100			100	100	100	100	100	90	100			100	100	100	100	100	90.9091	100			100	100	100	100	100	100	100
56	100	100	100	100	100	93.3333	100			100	100	100	100	100	80	100			100	100	100	100	100	81.8182	100			100	100	100	100	100	100	100
57	100	100	100	100	100	93.3333	100			100	100	100	100	100	80	100			100	100	100	100	100	81.8182	100			100	100	100	100	100	100	100
58	100	100	100	100	100	100	100			100	100	100	100	100	100	100			100	100	100	100	100	100	100			100	100	100	100	100	100	100
59	100	100	100	100	100	96.6667	100			100	100	100	100	100	90	100			100	100	100	100	100	90.9091	100			100	100	100	100	100	100	100
60	100	100	100	100	100	96.6667	100			100	100	100	100	100	90	100			100	100	100	100	100	90.9091	100			100	100	100	100	100	100	100
61	80	83.3333	70	80	96.6667	70	76.6667			70	80	80	60	90	50	70			70	61.5385	52.6316	50	90.9091	18.1818	41.6667			100	100	100	100	100	100	100
62	100	100	100	100	100	90	100			100	100	100	100	100	80	100			100	100	100	100	100	72.7273	100			100	100	100	100	100	100	100
63	100	100	100	100	100	96.6667	100			100	100	100	100	100	90	100			100	100	100	100	100	90.9091	100			100	100	100	100	100	100	100
64	100	100	96.6667	100	100	93.3333	100			100	100	90	100	100	80	100			100	100	100	100	100	81.8182	100			100	100	90	100	100	100	100
65	100	100	96.6667	100	100	93.3333	100			100	100	90	100	100	80	100			100	100	100	100	100	81.8182	100			100	100	90	100	100	100	100
66	53.3333	66.6667	43.3333	73.3333	76.6667	63.3333	63.3333			40	60	40	60	60	50	60			30	23.0769	10.5263	33.3333	36.3636	0	8.33333			100	100	100	100	100	100	100
67	96.6667	96.6667	100	100	100	93.3333	96.6667			90	100	100	100	100	80	100			100	92.3077	100	100	100	81.8182	91.6667			88.8889	100	100	100	100	100	100
68	100	90	96.6667	100	100	93.3333	93.3333			100	90	100	100	100	90	90			100	76.9231	94.7368	100	100	81.8182	83.3333			100	100	100	100	100	100	100
69	100	100	100	100	100	96.6667	93.3333			100	100	100	100	100	90	80			100	100	100	100	100	90.9091	83.3333			100	100	100	100	100	100	100
70	100	100	100	100	100	86.6667	90			100	100	100	100	100	70	80			100	100	100	100	100	63.6364	75			100	100	100	100	100	100	100
71	100	100	100							100	100	100							100	100	100							100	100	100
72	100	100	100	100	100	93.3333	100			100	100	100	100	100	90	100			100	100	100	100	100	81.8182	100			100	100	100	100	100	100	100
73	100	100	100	100	100	93.3333	100			100	100	100	100	100	90	100			100	100	100	100	100	81.8182	100			100	100	100	100	100	100	100
74	100	96.6667	100	90	96.6667	96.6667	96.6667			100	100	100	80	90	90	90			100	100	100	100	100	100	91.6667			100	93.75	100	82.3529	94.4444	94.4444	100
75	100	96.6667	96.6667	90	96.6667	96.6667	96.6667			100	100	90	80	90	90	90			100	100	100	100	100	100	91.6667			100	93.75	90	82.3529	94.4444	94.4444	100
76	100	96.6667	100	93.3333	96.6667	96.6667	96.6667			100	100	100	90	90	90	90			100	100	100	100	100	100	91.6667			100	93.75	100	88.2353	94.4444	94.4444	100
77	100	90	96.6667	90	93.3333	93.3333	96.6667			100	90	90	80	80	90	90			100	84.6154	94.7368	100	90.9091	100	91.6667			100	93.75	100	82.3529	94.4444	88.8889	100
78	100	96.6667	100	90	96.6667	96.6667	96.6667			100	100	100	80	90	90	90			100	100	100	100	100	100	91.6667			100	93.75	100	82.3529	94.4444	94.4444	100
79	100	96.6667	100	83.3333	93.3333	96.6667	96.6667			100	100	100	70	80	90	90			100	100	100	91.6667	90.9091	100	91.6667			100	93.75	100	76.4706	94.4444	94.4444	100
80	100	96.6667	93.3333	90	96.6667	96.6667	96.6667			100	100	80	80	90	90	90			100	100	100	100	100	100	91.6667			100	93.75	80	82.3529	94.4444	94.4444	100
81	96.6667	96.6667	96.6667	93.3333	96.6667	96.6667	96.6667			100	100	90	80	90	90	90			100	100	94.7368	100	100	100	91.6667			88.8889	93.75	100	88.2353	94.4444	94.4444	100
82	93.3333	96.6667	100	90	96.6667	96.6667	96.6667			80	100	100	80	90	90	90			90	100	100	100	100	100	91.6667			100	93.75	100	82.3529	94.4444	94.4444	100
83	96.6667	96.6667	100	93.3333	96.6667	96.6667	96.6667			100	100	100	90	90	90	90			95	100	100	100	100	100	91.6667			100	93.75	100	88.2353	94.4444	94.4444	100
84	100	93.3333	100	93.3333	96.6667	96.6667	96.6667			100	90	100	90	90	90	90			100	92.3077	100	100	100	100	91.6667			100	93.75	100	88.2353	94.4444	94.4444	100
85	96.6667	100	100	100	100	100	100			90	100	100	100	100	100	100			95	100	100	100	100	100	100			100	100	100	100	100	100	100
86	96.6667	100	100	100	100	100	96.6667			90	100	100	100	100	100	100			95	100	100	100	100	100	91.6667			100	100	100	100	100	100	100
87	93.3333	93.3333	86.6667	100	100	100	93.3333			80	90	90	100	100	100	80			90	92.3077	78.9474	100	100	100	91.6667			100	93.75	100	100	100	100	94.1176
88	96.6667	100	100	100	100	100	100			90	100	100	100	100	100	100			95	100	100	100	100	100	100			100	100	100	100	100	100	100
89	96.6667	100	100	100	100	100	100			90	100	100	100	100	100	100			95	100	100	100	100	100	100			100	100	100	100	100	100	100
90	96.6667	100	100	100	100	100	100			90	100	100	100	100	100	100			95	100	100	100	100	100	100			100	100	100	100	100	100	100
91	96.6667	100	100	100	100	96.6667	93.3333			90	100	100	100	100	90	80			95	100	100	100	100	100	100			100	100	100	100	100	94.4444	88.2353
92	96.6667	100	100	100	100	100	100			90	100	100	100	100	100	100			95	100	100	100	100	100	100			100	100	100	100	100	100	100
93	96.6667	100	100	100	100	100	96.6667			90	100	100	100	100	100	100			95	100	100	100	100	100	91.6667			100	100	100	100	100	100	100
94	96.6667	100	100	100	100	100	100			90	100	100	100	100	100	100			95	100	100	100	100	100	100			100	100	100	100	100	100	100
95	96.6667	100	93.3333	100	96.6667	93.3333	90			90	100	100	100	100	80	90			95	100	89.4737	100	100	90.9091	91.6667			100	100	100	100	94.4444	94.4444	88.2353
96	96.6667	96.6667	100	100	100	93.3333	100			90	90	100	100	100	80	100			95	100	100	100	100	81.8182	100			100	93.75	100	100	100	100	100
97	96.6667	100	100	100	100	80	96.6667			90	100	100	100	100	60	90			95	100	100	100	100	45.4545	91.6667			100	100	100	100	100	100	100
98	96.4286	100	100	100	100	100	100			87.5	100	100	100	100	100	100			95	100	100	100	100	100	100			100	100	100	100	100	100	100
99	96.6667	100	100	100	100	100	96.6667			90	100	100	100	100	100	90			95	100	100	100	100	100	91.6667			100	100	100	100	100	100	100
100	96.6667	100	90	100	100	93.3333	93.3333			90	100	100	100	100	80	90			95	100	84.2105	100	100	90.9091	91.6667			100	100	100	100	100	94.4444	94.1176
101	96.6667	100	100	100	100	100	100			90	100	100	100	100	100	100			95	100	100	100	100	100	100			100	100	100	100	100	100	100
102	93.3333	93.3333	93.3333	100	100	93.3333	93.3333			80	90	80	100	100	90	80			90	84.6154	89.4737	100	100	81.8182	83.3333			100	100	100	100	100	100	100
103	96.6667	100	100	96.6667	100	100	100			90	100	100	90	100	100	100			95	100	100	100	100	100	100			100	100	100	94.1176	100	100	100
104	100	96.6667	100	100	100	96.6667	100	96.6667		100	90	100	100	100	90	100	100		100	92.3077	100	100	100	100	100	100		100	100	100	100	100	94.4444	100	94.4444
105	100	100	100	96.6667	96.6667	100	100	93.3333		100	100	100	100	100	100	100	90		100	100	100	100	100	100	100	90.9091		100	100	100	94.1176	94.4444	100	100	94.4444
106	90	100	100	93.3333	100	100	100			80	100	100	100	100	100	100			100	100	100	100	100	100	100	100		66.6667	100	100	88.2353	100	100	100	100
107	100	96.6667	100	100	96.6667	100	96.6667			100	90	100	100	90	100	90			100	100	100	100	90.9091	100	100			100	93.75	100	100	100	100	94.1176
108	100	100	100	100	100	100	100			100	100	100	100	100	100	100			100	100	100	100	100	100	100			100	100	100	100	100	100	100
109	100	100	100	100	100	100	100			100	100	100	100	100	100	100			100	100	100	100	100	100	100			100	100	100	100	100	100	100
110	100	100	100	100	100	100	100			100	100	100	100	100	100	100			100	100	100	100	100	100	100			100	100	100	100	100	100	100
111	100	96.6667	93.3333	100	96.6667	100	100			100	100	90	100	100	100	100			100	92.3077	100	100	90.9091	100	100			100	100	80	100	100	100	100
112	100	96.6667	100	100	100	100	100			100	100	100	100	100	100	100			100	92.3077	100	100	100	100	100			100	100	100	100	100	100	100
113	100	100	100	96.6667	100	100	96.6667			100	100	100	90	100	100	90			100	100	100	91.6667	100	100	100			100	100	100	100	100	100	94.1176
114	100	93.3333	96.6667	100	100	93.3333	100			100	100	100	100	100	90	100			100	84.6154	94.7368	100	100	81.8182	100			100	100	100	100	100	100	100
115	100	100	100	100	100	100	100			100	100	100	100	100	100	100			100	100	100	100	100	100	100			100	100	100	100	100	100	100
116	100	100	100	100	100	100	100			100	100	100	100	100	100	100			100	100	100	100	100	100	100			100	100	100	100	100	100	100
117	100	96.6667	100	100	100	100	100			100	100	100	100	100	100	100			100	92.3077	100	100	100	100	100			100	100	100	100	100	100	100
118	100	100	100	100	96.6667	100	100			100	100	100	100	100	100	100			100	100	100	100	100	100	100			100	100	100	100	94.4444	100	100
119	93.3333	93.3333	90	96.6667	93.3333	86.6667	96.6667			90	80	70	90	80	80	100			100	100	100	100	90.9091	81.8182	91.6667			77.7778	87.5	70	94.1176	94.4444	88.8889	100
120	100	100	100	100	100	100	100			100	100	100	100	100	100	100			100	100	100	100	100	100	100			100	100	100	100	100	100	100
121	100	96.6667	100	100	96.6667	93.3333	100			100	100	100	100	100	80	100			100	92.3077	100	100	100	90.9091	100			100	100	100	100	94.4444	94.4444	100
122	96.6667	96.6667	96.6667	100	100	100	100			100	100	100	100	100	100	100			95	92.3077	94.7368	100	100	100	100			100	100	100	100	100	100	100
123	100	96.6667	100	100	100	93.3333	100			100	100	100	100	100	90	100			100	92.3077	100	100	100	81.8182	100			100	100	100	100	100	100	100
124	100	96.6667	100	100	100	93.3333	100			100	100	100	100	100	90	100			100	92.3077	100	100	100	81.8182	100			100	100	100	100	100	100	100
125	100	96.6667	100	100	100	93.3333	100			100	100	100	100	100	90	100			100	92.3077	100	100	100	81.8182	100			100	100	100	100	100	100	100
126	100	96.6667	100	100	100	93.3333	100			100	100	100	100	100	90	100			100	92.3077	100	100	100	81.8182	100			100	100	100	100	100	100	100
127	100	96.6667	100	100	100	93.3333	100			100	100	100	100	100	90	100			100	92.3077	100	100	100	81.8182	100			100	100	100	100	100	100	100
128	100	100	100	100	100	100	100			100	100	100	100	100	100	100			100	100	100	100	100	100	100			100	100	100	100	100	100	100
129	100	96.6667	100	100	100	96.6667	100			100	100	100	100	100	90	100			100	92.3077	100	100	100	90.9091	100			100	100	100	100	100	100	100
130	100	96.6667	100	100	100	86.6667	100			100	100	100	100	100	80	100			100	92.3077	100	100	100	63.6364	100			100	100	100	100	100	100	100
131	100	100	100	100	100	100	100			100	100	100	100	100	100	100			100	100	100	100	100	100	100			100	100	100	100	100	100	100
132	100	100	100	100	96.6667	93.3333	100	83.3333		100	100	100	100	100	90	100	70		100	100	100	100	100	100	100	100		100	100	100	100	94.4444	88.8889	100	72.2222
133	100	100	100	100	96.6667	93.3333	100	80		100	100	100	100	100	90	100	70		100	100	100	100	100	100	100	100		100	100	100	100	94.4444	88.8889	100	66.6667
134	100	100	100	100	96.6667	96.6667	100	86.6667		100	100	100	100	100	90	100	90		100	100	100	100	100	100	100	100		100	100	100	100	94.4444	94.4444	100	77.7778
135	100	96.6667	100	100	100	93.3333	100	96.6667		100	100	100	100	100	90	100	90		100	92.3077	100	100	100	100	100	100		100	100	100	100	100	88.8889	100	94.4444
136	100	96.6667	100	100	100	93.3333	100	93.3333		100	100	100	100	100	90	100	80		100	92.3077	100	100	100	100	100	100		100	100	100	100	100	88.8889	100	88.8889
137	100	100	100	100	96.6667	83.3333	100	96.6667		100	100	100	100	100	80	100	100		100	100	100	100	100	100	100	90.9091		100	100	100	100	94.4444	72.2222	100	100
138	100	93.3333	100	96.6667	90	80	100	96.6667		100	100	100	100	90	70	100	90		100	84.6154	100	100	100	100	100	100		100	100	100	94.1176	83.3333	66.6667	100	94.4444
139	100	100	100	100	100	100	100	80		100	100	100	100	100	100	100	70		100	100	100	100	100	100	100	100		100	100	100	100	100	100	100	66.6667
140	100	100	100	100	100	100	100	83.3333		100	100	100	100	100	100	100	80		100	100	100	100	100	100	100	100		100	100	100	100	100	100	100	72.2222
141	100	100	100	100	100	96.6667	100	83.3333		100	100	100	100	100	90	100	80		100	100	100	100	100	100	100	90.9091		100	100	100	100	100	94.4444	100	77.7778
142	100	90	100	100	96.6667	93.3333	100	93.3333		100	90	100	100	100	90	100	100		100	76.9231	100	100	100	100	100	90.9091		100	100	100	100	94.4444	88.8889	100	94.4444
143	100	100	100	100	100	93.3333	100	93.3333		100	100	100	100	100	90	100	100		100	100	100	100	100	81.8182	100	81.8182		100	100	100	100	100	100	100	100
144	100	93.3333	100	100	96.6667	93.3333	100	96.6667		100	90	100	100	100	90	100	90		100	84.6154	100	100	100	100	100	100		100	100	100	100	94.4444	88.8889	100	94.4444
145	100	100	100	100	100	96.6667	100	80		100	100	100	100	100	90	100	70		100	100	100	100	100	100	100	100		100	100	100	100	100	94.4444	100	66.6667
146	100	93.3333	100	100	96.6667	93.3333	100	96.6667		100	90	100	100	100	90	100	90		100	84.6154	100	100	100	100	100	100		100	100	100	100	94.4444	88.8889	100	94.4444
147	100	100	100	100	96.6667	93.3333	100	86.6667		100	100	100	100	100	90	100	80		100	100	100	100	100	100	100	100		100	100	100	100	94.4444	88.8889	100	77.7778
148	100	100	100	100	96.6667	93.3333	100	86.6667		100	100	100	100	100	90	100	80		100	100	100	100	100	100	100	100		100	100	100	100	94.4444	88.8889	100	77.7778
149	100	100	100	100	96.6667	93.3333	100	83.3333		100	100	100	100	100	90	100	60		100	100	100	100	100	100	100	100		100	100	100	100	94.4444	88.8889	100	72.2222
150	100	100	100	100	100	100	100			100	100	100	100	100	100	100			100	100	100	100	100	100	100			100	100	100	100	100	100	100
151	100	100	93.3333	96.6667	93.3333	83.3333	100			100	100	90	90	90	80	100			100	100	89.4737	91.6667	81.8182	63.6364	100			100	100	100	100	100	94.4444	100
152	86.6667	86.6667	83.3333	86.6667	83.3333	76.6667	90			80	90	80	80	70	60	90			85	76.9231	78.9474	75	63.6364	45.4545	83.3333			88.8889	93.75	90	94.1176	94.4444	94.4444	94.1176
153	100	96.6667	96.6667	100	100	83.3333	100			100	90	100	100	100	80	100			100	92.3077	94.7368	100	100	54.5455	100			100	100	100	100	100	100	100
154	100	96.6667	96.6667	100	100	83.3333	100			100	90	100	100	100	80	100			100	92.3077	94.7368	100	100	54.5455	100			100	100	100	100	100	100	100
155	100	96.6667	96.6667	100	100	100	96.6667			100	90	90	100	100	100	90			100	100	94.7368	100	100	100	91.6667			100	93.75	100	100	100	100	100
156	100	96.6667	96.6667	100	100	86.6667	100			100	90	100	100	100	80	100			100	92.3077	94.7368	100	100	63.6364	100			100	100	100	100	100	100	100
157	96.6667	93.3333	93.3333	96.6667	96.6667	83.3333	100			100	90	90	90	90	80	100			95	84.6154	89.4737	91.6667	90.9091	54.5455	100			100	100	100	100	100	100	100
158	100	100	100	100	100	100	100			100	100	100	100	100	100	100			100	100	100	100	100	100	100			100	100	100	100	100	100	100
159	100	96.6667	96.6667	93.3333	100	90	96.6667			100	90	100	90	100	80	100			100	92.3077	94.7368	100	100	72.7273	100			100	100	100	88.2353	100	100	94.1176
160	100	93.3333	96.6667	100	100	100	96.6667			100	90	100	100	100	100	100			100	84.6154	94.7368	100	100	100	100			100	100	100	100	100	100	94.1176
161	100	93.3333	96.6667	100	100	100	96.6667			100	90	100	100	100	100	100			100	84.6154	94.7368	100	100	100	100			100	100	100	100	100	100	94.1176
162	100	83.3333	53.3333	96.6667	96.6667	83.3333	56.6667			100	90	50	90	90	70	40			100	100	42.1053	100	100	54.5455	58.3333			100	68.75	70	94.1176	94.4444	100	52.9412
163	100	100	100	100	100	96.6667	100			100	100	100	100	100	90	100			100	100	100	100	100	90.9091	100			100	100	100	100	100	100	100
164	100	96.6667	96.6667	96.6667	100	90	100			100	90	100	90	100	80	100			100	92.3077	94.7368	100	100	72.7273	100			100	100	100	94.1176	100	100	100
165	100	100	100	100	100	93.3333	96.6667			100	100	100	100	100	90	90			100	100	100	100	100	81.8182	91.6667			100	100	100	100	100	100	100
166	100	100	100	100	100	100	100			100	100	100	100	100	100	100			100	100	100	100	100	100	100			100	100	100	100	100	100	100
167	100	100	100	100	100	100	100			100	100	100	100	100	100	100			100	100	100	100	100	100	100			100	100	100	100	100	100	100
168	100	96.6667	100	100	100	86.6667	100			100	100	100	100	100	70	100			100	92.3077	100	100	100	63.6364	100			100	100	100	100	100	100	100
169	100	96.6667	100	100	100	86.6667	100			100	100	100	100	100	70	100			100	92.3077	100	100	100	63.6364	100			100	100	100	100	100	100	100
170	100	100	100	100	100	93.3333	100			100	100	100	100	100	90	100			100	100	100	100	100	81.8182	100			100	100	100	100	100	100	100
171	100	96.6667	100	100	100	100	100			100	100	100	100	100	100	100			100	92.3077	100	100	100	100	100			100	100	100	100	100	100	100
172	100	96.6667	100	100	100	96.6667	100	100		100	100	100	100	100	90	100	100		100	92.3077	100	100	100	90.9091	100	100		100	100	100	100	100	100	100	100
173	100	100	100	100	96.6667	100	100	100		100	100	100	100	100	100	100	100		100	100	100	100	100	100	100	100		100	100	100	100	94.4444	100	100	100
174	100	100	100	100	100	100	100			100	100	100	100	100	100	100			100	100	100	100	100	100	100			100	100	100	100	100	100	100
175	100	96.6667	100	100	100	100	100			100	100	100	100	100	100	100			100	92.3077	100	100	100	100	100			100	100	100	100	100	100	100
176	100	96.6667	100	100	100	96.6667	100			100	100	100	100	100	90	100			100	92.3077	100	100	100	90.9091	100			100	100	100	100	100	100	100
177	100	96.6667	100	100	100	100	100			100	100	100	100	100	100	100			100	92.3077	100	100	100	100	100			100	100	100	100	100	100	100
178	100	100	100	100	100	100	100			100	100	100	100	100	100	100			100	100	100	100	100	100	100			100	100	100	100	100	100	100
179	100	100	100	100	100	100	100			100	100	100	100	100	100	100			100	100	100	100	100	100	100			100	100	100	100	100	100	100
180	100	100	100	100	100	96.6667	100			100	100	100	100	100	90	100			100	100	100	100	100	90.9091	100			100	100	100	100	100	100	100
181	100	100	100	100	100	100	100			100	100	100	100	100	100	100			100	100	100	100	100	100	100			100	100	100	100	100	100	100
182	100	83.3333	76.6667	100	100	100	100			100	90	80	100	100	100	100			100	100	73.6842	100	100	100	100			100	68.75	80	100	100	100	100
183	100	93.3333	100	100	96.6667	93.3333	100			100	90	100	100	90	90	100			100	84.6154	100	100	90.9091	90.9091	100			100	100	100	100	100	94.4444	100
184	100	96.6667	100	100	100	96.6667	100			100	100	100	100	100	90	100			100	92.3077	100	100	100	90.9091	100			100	100	100	100	100	100	100
185	100	93.3333	100	100	100	100	100			100	100	100	100	100	100	100			100	84.6154	100	100	100	100	100			100	100	100	100	100	100	100
186	100	93.3333	100	100	100	93.3333	90			100	100	100	100	100	90	80			100	84.6154	100	100	100	81.8182	83.3333			100	100	100	100	100	100	94.1176
187	100	96.6667	100	100	100	100	100			100	100	100	100	100	100	100			100	92.3077	100	100	100	100	100			100	100	100	100	100	100	100
188	83.3333	73.3333	80	76.6667	86.6667	83.3333	76.6667			80	70	70	70	70	70	80			90	61.5385	78.9474	66.6667	72.7273	72.7273	66.6667			66.6667	81.25	80	82.3529	94.4444	88.8889	82.3529
189	100	96.6667	96.6667	100	100	96.6667	100			100	100	100	100	100	90	100			100	92.3077	94.7368	100	100	90.9091	100			100	100	100	100	100	100	100
190	100	93.3333	100	100	100	100	100			100	100	100	100	100	100	100			100	84.6154	100	100	100	100	100			100	100	100	100	100	100	100
191	100	96.6667	100	100	100	100	100			100	100	100	100	100	100	100			100	92.3077	100	100	100	100	100			100	100	100	100	100	100	100
192	100	93.3333	100	100	100	93.3333	100			100	100	100	100	100	90	100			100	84.6154	100	100	100	81.8182	100			100	100	100	100	100	100	100
193	100	96.6667	100	100	100	100	100			100	100	100	100	100	100	100			100	92.3077	100	100	100	100	100			100	100	100	100	100	100	100
194	100	100	100	100	100	100	100			100	100	100	100	100	100	100			100	100	100	100	100	100	100			100	100	100	100	100	100	100
195	100	93.3333	100	100	100	100	100			100	100	100	100	100	100	100			100	84.6154	100	100	100	100	100			100	100	100	100	100	100	100
196	100	96.6667	100	100	100	100	100			100	100	100	100	100	100	100			100	92.3077	100	100	100	100	100			100	100	100	100	100	100	100
197	96.6667	76.6667	100	96.6667	96.6667	93.3333	96.6667	93.3333		90	70	100	100	100	90	90	100		95	46.1538	100	100	100	81.8182	91.6667	81.8182		100	100	100	94.1176	94.4444	100	100	100
198	100	93.3333	96.6667	100	96.6667	100	100			100	90	100	100	100	100	100			100	84.6154	94.7368	100	100	100	100			100	100	100	100	94.4444	100	100
199	100	100	100	100	100	100	100			100	100	100	100	100	100	100			100	100	100	100	100	100	100			100	100	100	100	100	100	100
200	100	93.1034	96.5517	100	100	100	100			100	90	100	100	100	100	100			100	92.3077	94.7368	100	100	100	100			100	93.75	100	100	100	100	100
201	93.3333	90	93.3333	100	100	100	90			90	80	100	100	100	100	80			90	76.9231	89.4737	100	100	100	75			100	100	100	100	100	100	100
202	100	96.5517	100	100	100	93.1034	100			100	100	100	100	100	80	100			100	100	100	100	100	81.8182	100			100	93.75	100	100	100	100	100
203	100	96.6667	96.6667	100	96.6667	96.6667	100			100	100	100	100	100	90	100			100	92.3077	94.7368	100	100	90.9091	100			100	100	100	100	94.4444	100	100
204	100	100	100	100	100	100	100			100	100	100	100	100	100	100			100	100	100	100	100	100	100			100	100	100	100	100	100	100
205	100	89.6552	93.1034	100	100	89.6552	96.5517			100	90	90	100	100	90	100			100	84.6154	89.4737	100	100	72.7273	91.6667			100	93.75	100	100	100	100	100
206	96.5517	96.5517	100	100	100	100	93.1034			90	90	100	100	100	100	90			95	92.3077	100	100	100	100	83.3333			100	100	100	100	100	100	100
207	100	100	96.6667	96.6667	96.6667	100	100			100	100	100	90	100	100	100			100	100	94.7368	91.6667	100	100	100			100	100	100	100	94.4444	100	100
208	100	93.3333	100	100	100	96.6667	96.6667			100	90	100	100	100	90	90			100	84.6154	100	100	100	90.9091	91.6667			100	100	100	100	100	100	100
209	100	100	100	100	96.5517	100	100			100	100	100	100	100	100	100			100	100	100	100	100	100	100			100	100	100	100	94.4444	100	100
210	100	100	100	100	96.5517	100	100			100	100	100	100	100	100	100			100	100	100	100	100	100	100			100	100	100	100	94.4444	100	100
211	100	96.6667	96.6667	100	100	96.6667	96.6667			100	100	100	100	100	90	100			100	92.3077	94.7368	100	100	90.9091	91.6667			100	100	100	100	100	100	100
212	100	100	100	100	100	100	100			100	100	100	100	100	100	100			100	100	100	100	100	100	100			100	100	100	100	100	100	100
213	100	100	100	96.5517	96.5517	93.1034	96.5517			100	100	100	90	90	80	90			100	100	100	100	90.9091	81.8182	91.6667			100	100	100	94.1176	100	100	100
214	100	92.8571	89.2857	100	100	100	100			100	88.8889	77.7778	100	100	100	100			100	100	89.4737	100	100	100	100			100	87.5	90	100	100	100	100
215	100	100	100	96.6667	100	96.6667	90			100	100	100	100	100	100	70			100	100	100	100	100	100	91.6667			100	100	100	94.1176	100	94.4444	88.2353
216	100	100	100	100	100	100	100			100	100	100	100	100	100	100			100	100	100	100	100	100	100			100	100	100	100	100	100	100
217	100	100	100	100	100	96.6667	100			100	100	100	100	100	90	100			100	100	100	100	100	90.9091	100			100	100	100	100	100	100	100
218	100	100	96.6667	100	100	100	96.6667			100	100	90	100	100	100	90			100	100	100	100	100	100	91.6667			100	100	90	100	100	100	100
219	100	100	100	100	100	100	100			100	100	100	100	100	100	100			100	100	100	100	100	100	100			100	100	100	100	100	100	100
220	100	100	100	96.6667	100	100	100			100	100	100	100	100	100	100			100	100	100	100	100	100	100			100	100	100	94.1176	100	100	100
221	100	96.6667	100	100	100	96.6667	100			100	100	100	100	100	90	100			100	92.3077	100	100	100	90.9091	100			100	100	100	100	100	100	100
222	100	100	100	100	100	100	100			100	100	100	100	100	100	100			100	100	100	100	100	100	100			100	100	100	100	100	100	100
223	100	100	100	100	100	96.6667	96.6667			100	100	100	100	100	90	100			100	100	100	100	100	90.9091	91.6667			100	100	100	100	100	100	100
224	100	96.6667	100	100	96.6667	100	93.3333			100	100	100	100	100	100	100			100	100	100	100	100	100	91.6667			100	93.75	100	100	94.4444	100	94.1176
225	100	100	100	100	100	100	100			100	100	100	100	100	100	100			100	100	100	100	100	100	100			100	100	100	100	100	100	100
226	100	100	96.6667	100	100	100	100			100	100	90	100	100	100	100			100	100	100	100	100	100	100			100	100	90	100	100	100	100
227	96.6667	96.6667	96.6667	100	100	96.6667	100			100	100	100	100	100	90	100			95	92.3077	94.7368	100	100	90.9091	100			100	100	100	100	100	100	100
228	100	100	100	100	100	100	100			100	100	100	100	100	100	100			100	100	100	100	100	100	100			100	100	100	100	100	100	100
229	100	100	100	100	100	100	100			100	100	100	100	100	100	100			100	100	100	100	100	100	100			100	100	100	100	100	100	100
230	100	100	100	100	100	100	100			100	100	100	100	100	100	100			100	100	100	100	100	100	100			100	100	100	100	100	100	100
231	100	100	100	100	100	100	96.6667			100	100	100	100	100	100	100			100	100	100	100	100	100	91.6667			100	100	100	100	100	100	100
232	100	100	96.6667	93.3333	96.6667	90	90			100	100	90	90	90	80	90			100	100	94.7368	91.6667	90.9091	72.7273	75			100	100	100	94.1176	100	100	100
233	100	96.6667	96.6667	96.6667	100	96.6667	96.6667			100	100	100	90	100	100	100			100	100	94.7368	100	100	90.9091	100			100	93.75	100	94.1176	100	100	94.1176
234	100	100	100	100	96.6667	96.6667	100			100	100	100	100	100	90	100			100	100	100	100	100	100	100			100	100	100	100	94.4444	94.4444	100
235	100	100	100	100	100	100	100			100	100	100	100	100	100	100			100	100	100	100	100	100	100			100	100	100	100	100	100	100
236	100	96.6667	100	100	100	93.3333	93.3333			100	100	100	100	100	90	90			100	92.3077	100	100	100	81.8182	83.3333			100	100	100	100	100	100	100
237	70	80	83.3333	90	90	70	86.6667			60	90	70	70	70	50	80			70	76.9231	73.6842	75	72.7273	18.1818	66.6667			66.6667	81.25	100	100	100	100	100
238	100	96.6667	100	100	100	90	100			100	90	100	100	100	80	100			100	92.3077	100	100	100	72.7273	100			100	100	100	100	100	100	100
239	100	100	100	100	100	90	100	93.3333		100	100	100	100	100	80	100	80		100	100	100	100	100	72.7273	100	81.8182		100	100	100	100	100	100	100	100
240	100	100	100	100	100	90	100	93.3333		100	100	100	100	100	80	100	80		100	100	100	100	100	72.7273	100	81.8182		100	100	100	100	100	100	100	100
241	100	93.3333	100	100	96.6667	100	90			100	90	100	100	90	100	80			100	84.6154	100	100	90.9091	100	75			100	100	100	100	100	100	100
242	100	96.6667	100	100	100	90	100			100	90	100	100	100	80	100			100	92.3077	100	100	100	72.7273	100			100	100	100	100	100	100	100
243	100	86.6667	100	100	100	90	100			100	70	100	100	100	80	100			100	69.2308	100	100	100	72.7273	100			100	100	100	100	100	100	100
244	100	93.3333	100	100	93.3333	86.6667	100			100	90	100	100	90	80	100			100	84.6154	100	100	81.8182	63.6364	100			100	100	100	100	100	100	100
245	100	100	100	100	100	93.3333	100			100	100	100	100	100	90	100			100	100	100	100	100	81.8182	100			100	100	100	100	100	100	100
246	100	93.3333	100	100	100	83.3333	100			100	90	100	100	100	70	100			100	84.6154	100	100	100	54.5455	100			100	100	100	100	100	100	100
247	100	96.6667	100	100	100	86.6667	100			100	90	100	100	100	80	100			100	92.3077	100	100	100	63.6364	100			100	100	100	100	100	100	100
248	100	96.6667	100	100	100	96.6667	100			100	90	100	100	100	90	100			100	92.3077	100	100	100	90.9091	100			100	100	100	100	100	100	100
249	100	90	100	100	100	90	93.3333			100	80	100	100	100	70	100			100	76.9231	100	100	100	72.7273	83.3333			100	100	100	100	100	100	100
250	100	96.6667	100	100	100	90	96.6667			100	90	100	100	100	80	100			100	92.3077	100	100	100	72.7273	91.6667			100	100	100	100	100	100	100
251	70	93.3333	90	86.6667	83.3333	90	76.6667			70	90	80	70	60	80	60			95	84.6154	100	91.6667	90.9091	90.9091	91.6667			11.1111	100	70	82.3529	77.7778	88.8889	64.7059
252	100	90	100	100	100	93.3333	100			100	90	100	100	100	80	100			100	76.9231	100	100	100	81.8182	100			100	100	100	100	100	100	100
253	100	96.6667	100	100	100	96.6667	100			100	100	100	100	100	90	100			100	92.3077	100	100	100	90.9091	100			100	100	100	100	100	100	100
254	83.3333	90	96.6667	90	93.3333	80	83.3333	46.6667		80	90	90	90	90	60	80	20		90	76.9231	94.7368	83.3333	90.9091	45.4545	66.6667	72.7273		66.6667	100	100	94.1176	94.4444	100	94.1176	27.7778
255	100	93.3333	100	96.6667	100	93.3333	100			100	100	100	100	100	80	100			100	84.6154	100	91.6667	100	81.8182	100			100	100	100	100	100	100	100
256	100	96.6667	100	100	100	100	100			100	90	100	100	100	100	100			100	100	100	100	100	100	100			100	93.75	100	100	100	100	100
257	100	100	100	100	100	100	100	90		100	100	100	100	100	100	100	90		100	100	100	100	100	100	100	81.8182		100	100	100	100	100	100	100	94.4444
258	100	96.6667	100	100	100	100	100			100	90	100	100	100	100	100			100	100	100	100	100	100	100			100	93.75	100	100	100	100	100
259	100	96.6667	100	100	100	100	100			100	90	100	100	100	100	100			100	100	100	100	100	100	100			100	93.75	100	100	100	100	100
260	100	96.6667	100	100	100	100	100	86.6667		100	90	100	100	100	100	100	90		100	100	100	100	100	100	100	81.8182		100	93.75	100	100	100	100	100	88.8889
261	100	96.6667	100	100	100	100	100			100	90	100	100	100	100	100			100	100	100	100	100	100	100			100	93.75	100	100	100	100	100
262	100	96.6667	100	100	96.6667	96.6667	96.6667			100	90	100	100	90	90	100			100	100	100	100	90.9091	90.9091	91.6667			100	93.75	100	100	100	100	100
263	100	96.6667	100	100	100	100	100			100	90	100	100	100	100	100			100	100	100	100	100	100	100			100	93.75	100	100	100	100	100
264	100	93.3333	100	100	100	100	100			100	90	100	100	100	100	100			100	92.3077	100	100	100	100	100			100	93.75	100	100	100	100	100
265	100	93.3333	100	100	100	100	100			100	90	100	100	100	100	100			100	92.3077	100	100	100	100	100			100	93.75	100	100	100	100	100
266	100	93.3333	100	100	100	100	100			100	90	100	100	100	100	100			100	92.3077	100	100	100	100	100			100	93.75	100	100	100	100	100
267	100	93.3333	100	100	100	100	100			100	90	100	100	100	100	100			100	92.3077	100	100	100	100	100			100	93.75	100	100	100	100	100
268	100	93.3333	100	100	100	100	100			100	90	100	100	100	100	100			100	92.3077	100	100	100	100	100			100	93.75	100	100	100	100	100
269	100	93.3333	100	100	100	100	100			100	90	100	100	100	100	100			100	92.3077	100	100	100	100	100			100	93.75	100	100	100	100	100
270	100	96.6667	100	100	96.6667	96.6667	96.6667			100	90	100	100	90	90	100			100	100	100	100	90.9091	90.9091	91.6667			100	93.75	100	100	100	100	100
271	100	96.6667	100	100	100	100	100			100	90	100	100	100	100	100			100	100	100	100	100	100	100			100	93.75	100	100	100	100	100
272	100	96.6667	100	100	100	100	100			100	90	100	100	100	100	100			100	100	100	100	100	100	100			100	93.75	100	100	100	100	100
273	100	93.3333	100	100	100	100	100			100	90	100	100	100	100	100			100	92.3077	100	100	100	100	100			100	93.75	100	100	100	100	100
274	100	93.3333	100	100	100	100	100			100	90	100	100	100	100	100			100	92.3077	100	100	100	100	100			100	93.75	100	100	100	100	100
275	100	93.3333	100	100	100	100	100			100	90	100	100	100	100	100			100	92.3077	100	100	100	100	100			100	93.75	100	100	100	100	100
276	100	100	100	100	100	100	100			100	100	100	100	100	100	100			100	100	100	100	100	100	100	100		100	100	100	100	100	100	100	100
277	100	100	100	100	100	100	96.6667	93.3333		100	100	100	100	100	100	90	90		100	100	100	100	100	100	100	90.9091		100	100	100	100	100	100	94.1176	94.4444
278	100	100	100	100	100	96.6667	100	100		100	100	100	100	100	90	100	100		100	100	100	100	100	100	100	100		100	100	100	100	100	94.4444	100	100
279	100	100	100	96.6667	100	100	100			100	100	100	100	100	100	100			100	100	100	100	100	100	100	100		100	100	100	94.1176	100	100	100	100
280	100	100	100	100	100	100	100			100	100	100	100	100	100	100			100	100	100	100	100	100	100	100		100	100	100	100	100	100	100	100
281	100	100	100	96.6667	96.6667	96.6667	96.6667			100	100	100	100	100	100	100			100	100	100	100	100	100	91.6667	100		100	100	100	94.1176	94.4444	94.4444	100	100
282	100	100	96.6667	100	100	90	96.6667			100	100	90	100	100	70	90			100	100	94.7368	100	100	72.7273	91.6667	100		100	100	100	100	100	100	100	100
283	100	100	93.3333	100	100	100	100			100	100	90	100	100	100	100			100	100	89.4737	100	100	100	100	100		100	100	100	100	100	100	100	100
284	96.6667	96.6667	100	96.6667	96.6667	96.6667	96.6667			100	100	100	90	90	90	100			100	100	100	100	90.9091	90.9091	100	100		88.8889	93.75	100	94.1176	100	100	94.1176	100
285	100	100	96.6667	100	100	93.3333	100			100	100	90	100	100	80	100			100	100	100	100	100	81.8182	100	100		100	100	90	100	100	100	100	100
286	93.3333	90	100	100	93.3333	96.6667	93.3333			100	80	100	100	90	90	100			95	92.3077	100	100	100	90.9091	91.6667	100		88.8889	87.5	100	100	88.8889	100	94.1176	100
287	100	100	100	100	100	100	100			100	100	100	100	100	100	100			100	100	100	100	100	100	100	100		100	100	100	100	100	100	100	100
288	100	100	100	100	96.6667	100	100			100	100	100	100	100	100	100			100	100	100	100	100	100	100	100		100	100	100	100	94.4444	100	100	100
289	96.6667	96.6667	96.6667	96.6667	100	93.3333	100			90	90	100	90	100	80	100			95	100	94.7368	91.6667	100	81.8182	100	100		100	93.75	100	100	100	100	100	100
290	100	96.6667	100	96.6667	96.6667	96.6667	96.6667			100	90	100	90	90	90	90			100	100	100	100	100	100	91.6667	100		100	93.75	100	94.1176	94.4444	94.4444	100	100
291	90	93.3333	93.3333	93.3333	86.6667	93.3333	90			80	90	90	90	70	90	90			85	100	94.7368	91.6667	72.7273	90.9091	75	100		100	87.5	90	94.1176	94.4444	94.4444	100	100
292	100	96.6667	100	86.6667	96.6667	93.3333	90			100	90	100	80	90	90	80			100	100	100	100	100	100	75	100		100	93.75	100	76.4706	94.4444	88.8889	100	100
293	100	100	100	93.3333	96.6667	96.6667	96.6667			100	100	100	100	100	100	90			100	100	100	100	100	100	91.6667	100		100	100	100	88.2353	94.4444	94.4444	100	100
294	83.3333	90	83.3333	93.3333	90	80	76.6667			80	90	100	90	90	60	70			80	84.6154	78.9474	83.3333	100	45.4545	50	100		88.8889	93.75	90	100	83.3333	100	94.1176	100
295	96.6667	83.3333	80	70	96.6667	96.6667	76.6667			90	90	80	40	100	100	50			95	100	78.9474	66.6667	100	100	58.3333	100		100	68.75	80	70.5882	94.4444	94.4444	88.2353	100
296	96.6667	96.6667	100	96.6667	96.6667	90	100			90	90	100	90	90	80	100			100	92.3077	100	91.6667	90.9091	72.7273	100	100		88.8889	100	100	100	100	100	100	100
297	100	100	100	100	76.6667	93.3333	100			100	100	100	100	60	80	100			100	100	100	100	36.3636	90.9091	100	100		100	100	100	100	100	94.4444	100	100
298	100	93.3333	96.6667	100	96.6667	100	96.6667			100	90	90	100	100	100	90			100	100	94.7368	100	100	100	100	100		100	87.5	100	100	94.4444	100	94.1176	100
299	100	100	96.6667	100	96.6667	100	93.3333			100	100	90	100	100	100	90			100	100	94.7368	100	100	100	91.6667	100		100	100	100	100	94.4444	100	94.1176	100
300	100	100	96.6667	100	100	100	100			100	100	90	100	100	100	100			100	100	100	100	100	100	100			100	100	90	100	100	100	100
301	100	100	96.6667	100	100	100	100	93.3333		100	100	90	100	100	100	100	90		100	100	100	100	100	100	100	100		100	100	90	100	100	100	100	88.8889
302	100	100	96.6667	100	100	100	96.6667			100	100	100	100	100	100	100			100	100	94.7368	100	100	100	91.6667			100	100	100	100	100	100	100
303	100	100	96.6667	100	100	100	96.6667			100	100	100	100	100	100	100			100	100	94.7368	100	100	100	91.6667			100	100	100	100	100	100	100
304	100	100	96.6667	100	100	100	96.6667			100	100	100	100	100	100	100			100	100	94.7368	100	100	100	91.6667			100	100	100	100	100	100	100
305	96.6667	100	93.3333	96.6667	100	100	100			100	100	100	100	100	100	100			100	100	89.4737	100	100	100	100			88.8889	100	100	94.1176	100	100	100
306	100	93.3333	90	96.6667	100	100	96.6667			100	100	100	90	100	100	100			100	92.3077	84.2105	91.6667	100	100	91.6667			100	93.75	100	100	100	100	100
307	100	96.6667	90	96.6667	96.6667	86.6667	96.6667			100	90	100	90	90	80	100			100	92.3077	84.2105	91.6667	90.9091	63.6364	91.6667			100	100	100	100	100	100	100
308	96.6667	100	90	96.6667	93.3333	90	90			90	100	100	90	80	70	80			95	100	84.2105	100	81.8182	72.7273	75			100	100	100	94.1176	100	100	100
309	90	93.3333	93.3333	93.3333	100	93.3333	96.6667			70	90	100	80	100	80	90			85	84.6154	89.4737	100	100	90.9091	91.6667			100	100	100	88.2353	100	94.4444	100
310	100	100	86.6667	100	100	100	100			100	100	90	100	100	100	100			100	100	84.2105	100	100	100	100			100	100	90	100	100	100	100
311	100	100	93.3333	90	96.6667	90	93.3333			100	100	90	70	90	80	90			100	100	94.7368	75	90.9091	72.7273	83.3333			100	100	90	100	100	100	100
312	100	100	96.6667	100	96.6667	100	100			100	100	90	100	100	100	100			100	100	100	100	100	100	100			100	100	90	100	94.4444	100	100
313	100	100	93.3333	100	100	100	100			100	100	100	100	100	100	100			100	100	89.4737	100	100	100	100			100	100	100	100	100	100	100
314	96.6667	100	86.6667	100	100	100	96.6667			90	100	80	100	100	100	90			95	100	84.2105	100	100	100	91.6667			100	100	90	100	100	100	100
315	100	96.6667	93.3333	100	100	100	100			100	90	100	100	100	100	100			100	92.3077	89.4737	100	100	100	100			100	100	100	100	100	100	100
316	100	96.6667	93.3333	96.6667	100	90	96.6667			100	90	100	90	100	70	90			100	92.3077	89.4737	91.6667	100	72.7273	91.6667			100	100	100	100	100	100	100
317	96.6667	100	96.6667	100	100	100	100			100	100	100	100	100	100	100			100	100	94.7368	100	100	100	100			88.8889	100	100	100	100	100	100
318	96.6667	93.3333	100	100	100	96.6667	96.6667			100	90	100	100	100	90	90			100	84.6154	100	100	100	90.9091	100			88.8889	100	100	100	100	100	94.1176
319	100	90	96.6667	100	100	100	96.6667			100	90	100	100	100	100	100			100	76.9231	94.7368	100	100	100	91.6667			100	100	100	100	100	100	100
320	100	96.6667	96.6667	96.6667	93.3333	96.6667	96.6667			100	90	100	90	80	90	90			100	100	94.7368	100	100	100	100			100	93.75	100	94.1176	88.8889	94.4444	94.1176
321	96.6667	93.3333	100	100	100	96.6667	96.6667			100	90	100	100	100	90	90			100	84.6154	100	100	100	90.9091	100			88.8889	100	100	100	100	100	94.1176
322	100	100	100	100	100	100	100			100	100	100	100	100	100	100			100	100	100	100	100	100	100			100	100	100	100	100	100	100
323	100	100	90	100	100	100	100			100	100	100	100	100	100	100			100	100	84.2105	100	100	100	100			100	100	100	100	100	100	100
324	96.6667	86.6667	100	100	100	63.3333	83.3333			100	90	100	100	100	50	80			100	69.2308	100	100	100	0	58.3333	100		88.8889	100	100	100	100	100	100	100
325	100	96.6667	100	100	100	100	96.6667			100	100	100	100	100	100	100			100	92.3077	100	100	100	100	91.6667	100		100	100	100	100	100	100	100	100
326	100	96.5517	100	100	100	100	100			100	100	100	100	100	100	100			100	92.3077	100	100	100	100	100	100		100	100	100	100	100	100	100	94.4444
327	96.6667	100	100	96.6667	96.6667	93.3333	96.6667			100	100	100	90	90	90	100			100	100	100	100	100	100	91.6667	100		88.8889	100	100	94.1176	94.4444	88.8889	100	100
328	100	100	100	100	100	96.6667	100			100	100	100	100	100	100	100			100	100	100	100	100	90.9091	100	100		100	100	100	100	100	100	100	100
329	100	93.3333	100							100	80	100							100	100	100							100	87.5	100
330	96.6667	100	93.3333	96.6667	100	93.3333	90			100	100	90	90	100	80	80			95	100	94.7368	91.6667	100	90.9091	83.3333	100		100	100	90	100	100	94.4444	94.1176	100
331	100	96.6667	100	96.6667	100	96.6667	100			100	90	100	100	100	90	100			100	100	100	100	100	90.9091	100	100		100	93.75	100	94.1176	100	100	100	100
332	93.3333	86.6667	93.3333	96.6667	96.6667	63.3333	80			100	80	100	100	100	50	70			95	76.9231	94.7368	100	100	9.09091	58.3333	100		88.8889	93.75	90	94.1176	94.4444	94.4444	94.1176	100
333	100	96.6667	96.6667	100	100	100	100			100	100	100	100	100	100	100			100	92.3077	94.7368	100	100	100	100	100		100	100	100	100	100	100	100	100
334	100	96.6667	100	100	100	100	100			100	90	100	100	100	100	100			100	100	100	100	100	100	100	100		100	93.75	100	100	100	100	100	94.4444
335	100	100	100	96.6667	100	86.6667	100			100	100	100	100	100	70	100			100	100	100	100	100	63.6364	100	100		100	100	100	94.1176	100	100	100	100
336	100	96.6667	100	100	100	100	100			100	90	100	100	100	100	100			100	92.3077	100	100	100	100	100	100		100	100	100	100	100	100	100	100
337	100	100	100	100	100	100	96.6667			100	100	100	100	100	100	90			100	100	100	100	100	100	91.6667	100		100	100	100	100	100	100	100	100
338	100	100	100	100	100	100	100			100	100	100	100	100	100	100			100	100	100	100	100	100	100	100		100	100	100	100	100	100	100	100
339	100	100	100	100	100	100	96.6667			100	100	100	100	100	100	90			100	100	100	100	100	100	91.6667	100		100	100	100	100	100	100	100	100
340	100	100	100	100	100	100	100			100	100	100	100	100	100	100			100	100	100	100	100	100	100	100		100	100	100	100	100	100	100	100
341	100	100	100	96.6667	100	100	100			100	100	100	100	100	100	100			100	100	100	100	100	100	100	100		100	100	100	94.1176	100	100	100	100
342	100	96.6667	100	100	100	100	100			100	90	100	100	100	100	100			100	92.3077	100	100	100	100	100	100		100	100	100	100	100	100	100	100
343	100	100	100	96.6667	100	100	90			100	100	100	100	100	100	90			100	100	100	100	100	100	75	100		100	100	100	94.1176	100	100	100	100
344	100	100	100	100	100	100	100			100	100	100	100	100	100	100			100	100	100	100	100	100	100	100		100	100	100	100	100	100	100	100
345	100	100	100	100	100	100	100			100	100	100	100	100	100	100			100	100	100	100	100	100	100	100		100	100	100	100	100	100	100	100
346	100	100	100	100	100	100	100			100	100	100	100	100	100	100			100	100	100	100	100	100	100	100		100	100	100	100	100	100	100	100
347	100	84.6154	88.4615	92.3077	96.1538	88.4615	96.1538			100	77.7778	88.8889	88.8889	100	88.8889	88.8889			100	100	95	100	100	100	100			100	71.4286	77.7778	88.2353	94.4444	83.3333	93.3333
348	100	88.4615	96.1538	96.1538	96.1538	92.3077	96.1538			100	77.7778	100	100	100	100	88.8889			100	86.6667	95	100	100	100	100			100	92.8571	100	94.1176	94.4444	88.8889	93.3333
349	100	100	96.1538	92.3077	92.3077	92.3077	96.1538			100	100	88.8889	100	100	100	88.8889			100	100	100	100	100	100	100			100	100	88.8889	88.2353	88.8889	88.8889	93.3333
350	100	96.1538	92.3077	88.4615	92.3077	88.4615	96.1538			100	88.8889	88.8889	77.7778	88.8889	77.7778	88.8889			100	100	95	100	100	100	100			100	92.8571	88.8889	82.3529	88.8889	83.3333	93.3333
351	100	100	96.1538	92.3077	96.1538	92.3077	92.3077			100	100	100	100	100	100	88.8889			100	100	95	100	100	100	92.8571			100	100	100	88.2353	94.4444	88.8889	93.3333
352	100	96.1538	96.1538	96.1538	96.1538	84.6154	84.6154			100	100	88.8889	100	100	66.6667	66.6667			100	93.3333	100	100	100	72.7273	100			100	100	88.8889	94.1176	94.4444	94.4444	73.3333
353	100	96.1538	96.1538	84.6154	92.3077	84.6154	92.3077			100	88.8889	88.8889	77.7778	88.8889	77.7778	88.8889			100	100	100	100	100	100	92.8571			100	92.8571	88.8889	76.4706	88.8889	77.7778	93.3333
354	100	100	88.4615	88.4615	96.1538	92.3077	92.3077			100	100	77.7778	88.8889	100	100	88.8889			100	100	100	100	100	100	92.8571			100	100	66.6667	82.3529	94.4444	88.8889	93.3333
355	100	96.1538	80.7692	92.3077	92.3077	88.4615	92.3077			100	88.8889	55.5556	88.8889	88.8889	88.8889	77.7778			100	100	85	91.6667	90.9091	100	100			100	92.8571	77.7778	94.1176	94.4444	83.3333	86.6667
356	100	100	96.1538	84.6154	84.6154	84.6154	88.4615			100	100	88.8889	77.7778	77.7778	77.7778	66.6667			100	100	100	100	100	100	100			100	100	88.8889	76.4706	77.7778	77.7778	80
357	100	84.6154	88.4615	92.3077	96.1538	88.4615	96.1538			100	77.7778	88.8889	88.8889	100	88.8889	88.8889			100	100	95	100	100	100	100			100	71.4286	77.7778	88.2353	94.4444	83.3333	93.3333
358	100	92.3077	92.3077	92.3077	96.1538	92.3077	96.1538			100	88.8889	88.8889	88.8889	100	88.8889	88.8889			100	93.3333	100	91.6667	100	90.9091	100			100	92.8571	77.7778	94.1176	94.4444	94.4444	93.3333
359	100	100	100	100	100	100	100			100	100	100	100	100	100	100			100	100	100	100	100	100	100			100	100	100	100	100	100	100
360	100	92.3077	96.1538	61.5385	88.4615	69.2308	61.5385			100	88.8889	100	33.3333	88.8889	44.4444	44.4444			100	93.3333	95	91.6667	90.9091	63.6364	92.8571			100	92.8571	100	47.0588	88.8889	77.7778	40
361	100	96.1538	100	88.4615	92.3077	88.4615	96.1538			100	88.8889	100	77.7778	88.8889	77.7778	88.8889			100	100	100	100	100	100	100			100	92.8571	100	82.3529	88.8889	83.3333	93.3333
362	100	84.6154	88.4615	92.3077	96.1538	88.4615	96.1538			100	77.7778	88.8889	88.8889	100	88.8889	88.8889			100	100	95	100	100	100	100			100	71.4286	77.7778	88.2353	94.4444	83.3333	93.3333
363	100	100	96.6667	100	100	100	100			100	100	90	100	100	100	100			100	100	100	100	100	100	100			100	100	90	100	100	100	100
364	100	100	100	100	100	100	100			100	100	100	100	100	100	100			100	100	100	100	100	100	100			100	100	100	100	100	100	100
365	100	100	100	100	93.3333	90	100			100	100	100	100	90	80	100			100	100	100	100	100	90.9091	100			100	100	100	100	88.8889	88.8889	100
366	100	90	100	100	100	86.6667	100			100	80	100	100	100	70	100			100	76.9231	100	100	100	63.6364	100			100	100	100	100	100	100	100
367	100	100	100	96.6667	100	100	100			100	100	100	90	100	100	100			100	100	100	100	100	100	100			100	100	100	94.1176	100	100	100
368	100	96.6667	100	100	100	100	100			100	100	100	100	100	100	100			100	92.3077	100	100	100	100	100			100	100	100	100	100	100	100
369	96.6667	86.6667	96.6667	90	86.6667	83.3333	90			90	80	90	70	60	50	80			100	69.2308	94.7368	75	63.6364	72.7273	75			88.8889	100	100	100	100	88.8889	100
370	96.6667	96.6667	100	100	100	93.3333	100			100	100	100	100	100	90	100			95	92.3077	100	100	100	81.8182	100			100	100	100	100	100	100	100
371	93.3333	86.6667	93.3333	96.6667	96.6667	86.6667	93.3333			100	90	90	100	90	80	90			95	69.2308	94.7368	91.6667	90.9091	63.6364	83.3333			88.8889	100	90	100	100	100	100
372	96.6667	100	96.6667	96.6667	100	100	100			90	100	90	90	100	100	100			100	100	100	100	100	100	100			88.8889	100	90	94.1176	100	100	100
373	100	100	96.6667	100	100	93.3333	100			100	100	100	100	100	90	100			100	100	94.7368	100	100	81.8182	100			100	100	100	100	100	100	100
374	100	100	100	96.6667	100	100	96.6667			100	100	100	90	100	100	100			100	100	100	100	100	100	91.6667			100	100	100	94.1176	100	100	100
375	100	100	100	100	96.6667	100	100			100	100	100	100	100	100	100			100	100	100	100	100	100	100			100	100	100	100	94.4444	100	100
376	96.6667	93.3333	100	93.3333	93.3333	100	100			90	80	100	80	90	100	100			95	84.6154	100	91.6667	90.9091	100	100			100	100	100	94.1176	94.4444	100	100
377	100	100	100	100	100	93.3333	100			100	100	100	100	100	80	100			100	100	100	100	100	81.8182	100			100	100	100	100	100	100	100
378	96.6667	96.6667	96.6667	93.3333	100	96.6667	96.6667			100	100	90	90	100	100	90			95	92.3077	100	100	100	100	100			100	100	90	88.2353	100	94.4444	94.1176
379	96.6667	93.3333	96.6667	93.3333	96.6667	90	86.6667			90	90	90	90	90	80	70			95	84.6154	94.7368	91.6667	90.9091	72.7273	75			100	100	100	94.1176	100	100	94.1176
380	100	100	96.6667	100	100	100	100			100	100	90	100	100	100	100			100	100	100	100	100	100	100			100	100	90	100	100	100	100
381	100	100	100	100	100	100	100			100	100	100	100	100	100	100			100	100	100	100	100	100	100			100	100	100	100	100	100	100
382	100	100	100	100	100	100	100			100	100	100	100	100	100	100			100	100	100	100	100	100	100			100	100	100	100	100	100	100
383	96.6667	96.6667	93.3333	100	100	93.3333	93.3333			100	100	90	100	100	90	90			95	92.3077	89.4737	100	100	81.8182	83.3333			100	100	100	100	100	100	100
384	100	100	100	100	100	100	100			100	100	100	100	100	100	100			100	100	100	100	100	100	100			100	100	100	100	100	100	100
385	100	100	100	100	100	100	100			100	100	100	100	100	100	100			100	100	100	100	100	100	100			100	100	100	100	100	100	100
386	100	100	96.6667	100	100	100	96.6667			100	100	100	100	100	100	100			100	100	94.7368	100	100	100	91.6667			100	100	100	100	100	100	100
387	100	100	96.6667	100	100	100	96.6667			100	100	100	100	100	100	100			100	100	94.7368	100	100	100	91.6667			100	100	100	100	100	100	100
388	100	100	100	100	100	100	100			100	100	100	100	100	100	100			100	100	100	100	100	100	100			100	100	100	100	100	100	100
389	100	100	100	100	100	100	100			100	100	100	100	100	100	100			100	100	100	100	100	100	100			100	100	100	100	100	100	100
390	100	100	96.6667	100	100	96.6667	96.6667			100	100	100	100	100	90	100			100	100	94.7368	100	100	90.9091	91.6667			100	100	100	100	100	100	100
391	100	93.3333	96.6667	93.3333	100	76.6667	93.3333			100	90	100	80	100	60	90			100	84.6154	94.7368	83.3333	100	36.3636	83.3333			100	100	100	100	100	100	100
392	100	96.6667	100	100	100	100	93.3333			100	90	100	100	100	100	100			100	100	100	100	100	100	91.6667			100	93.75	100	100	100	100	94.1176
393	100	96.6667	100	100	100	100	96.6667			100	90	100	100	100	100	100			100	100	100	100	100	100	91.6667			100	93.75	100	100	100	100	100
394	100	100	96.6667	100	100	96.6667	96.6667			100	100	100	100	100	90	100			100	100	94.7368	100	100	90.9091	91.6667			100	100	100	100	100	100	100
395	100	100	96.6667	100	100	96.6667	96.6667			100	100	100	100	100	90	100			100	100	94.7368	100	100	90.9091	91.6667			100	100	100	100	100	100	100
396	100	96.6667	96.6667	100	100	86.6667	90			100	100	100	100	100	70	80			100	92.3077	94.7368	100	100	63.6364	75			100	100	100	100	100	100	100
397	100	100	100	100	96.6667	96.6667	96.6667			100	100	100	100	90	90	90			100	100	100	100	90.9091	90.9091	91.6667			100	100	100	100	100	100	100
398	96.6667	96.6667	86.6667	93.3333	93.3333	93.3333	93.3333			90	90	80	80	80	80	90			95	92.3077	78.9474	83.3333	81.8182	81.8182	83.3333			100	100	100	100	100	100	100
399	100	100	100	100	100	96.6667	100			100	100	100	100	100	90	100			100	100	100	100	100	90.9091	100			100	100	100	100	100	100	100
400	93.3333	100	96.6667	100	96.6667	93.3333	96.6667			90	100	90	100	100	80	100			100	100	100	100	90.9091	81.8182	100			77.7778	100	90	100	100	100	94.1176
401	100	100	100	100	100	100	100			100	100	100	100	100	100	100			100	100	100	100	100	100	100			100	100	100	100	100	100	100
402	100	96.6667	90	96.6667	100	100	96.6667			100	90	80	100	100	100	100			100	100	100	100	100	100	100			100	93.75	70	94.1176	100	100	94.1176
403	100	96.6667	100	100	100	93.3333	96.6667			100	90	100	100	100	80	90			100	92.3077	100	100	100	81.8182	91.6667			100	100	100	100	100	100	100
404	100	100	93.3333	100	100	100	100			100	100	100	100	100	100	100			100	100	89.4737	100	100	100	100			100	100	100	100	100	100	100
405	100	96.6667	96.6667	93.3333	100	100	93.3333			100	100	100	90	100	100	90			100	92.3077	94.7368	91.6667	100	100	83.3333			100	100	100	94.1176	100	100	100
406	100	96.6667	100	100	96.6667	100	100			100	90	100	100	90	100	100			100	100	100	100	100	100	100			100	93.75	100	100	94.4444	100	100
407	100	100	100	96.6667	100	100	96.6667			100	100	100	100	100	100	90			100	100	100	91.6667	100	100	91.6667			100	100	100	100	100	100	100
408	100	96.6667	100	100	100	96.6667	100			100	90	100	100	100	90	100			100	92.3077	100	100	100	90.9091	100			100	100	100	100	100	100	100
409	100	100	100	96.6667	100	100	100			100	100	100	100	100	100	100			100	100	100	100	100	100	100			100	100	100	94.1176	100	100	100
410	100	100	100	100	100	100	100			100	100	100	100	100	100	100			100	100	100	100	100	100	100			100	100	100	100	100	100	100
411	100	100	93.3333	100	100	100	100			100	100	80	100	100	100	100			100	100	94.7368	100	100	100	100			100	100	90	100	100	100	100
412	100	96.6667	90	100	100	100	96.6667			100	90	70	100	100	100	90			100	100	94.7368	100	100	100	100			100	93.75	80	100	100	100	94.1176
413	100	96.6667	100	100	100	93.3333	100			100	100	100	100	100	80	100			100	92.3077	100	100	100	81.8182	100			100	100	100	100	100	100	100
414	100	100	100	100	100	96.6667	96.6667			100	100	100	100	100	90	90			100	100	100	100	100	90.9091	100			100	100	100	100	100	100	94.1176
415	100	100	100	100	100	100	100			100	100	100	100	100	100	100			100	100	100	100	100	100	100			100	100	100	100	100	100	100
416	100	100	100	100	100	96.6667	96.6667			100	100	100	100	100	90	90			100	100	100	100	100	90.9091	100			100	100	100	100	100	100	94.1176
417	100	96.6667	100	100	96.6667	100	100			100	90	100	100	90	100	100			100	100	100	100	100	100	100			100	93.75	100	100	94.4444	100	100
418	100	100	100	100	100	100	100			100	100	100	100	100	100	100			100	100	100	100	100	100	100			100	100	100	100	100	100	100
419	100	100	100	100	100	100	100			100	100	100	100	100	100	100			100	100	100	100	100	100	100			100	100	100	100	100	100	100
420	100	100	100	100	100	100	100			100	100	100	100	100	100	100			100	100	100	100	100	100	100			100	100	100	100	100	100	100
421	100	100	100	100	100	96.6667	100			100	100	100	100	100	90	100			100	100	100	100	100	90.9091	100			100	100	100	100	100	100	100
422	100	100	100	100	100	96.6667	96.6667			100	100	100	100	100	90	90			100	100	100	100	100	90.9091	100			100	100	100	100	100	100	94.1176
423	100	96.6667	100	100	100	100	100			100	100	100	100	100	100	100			100	92.3077	100	100	100	100	100			100	100	100	100	100	100	100
424	100	96.6667	96.6667	100	100	96.6667	100			100	100	100	100	100	90	100			100	92.3077	94.7368	100	100	90.9091	100			100	100	100	100	100	100	100
425	96.6667	86.6667	96.6667	96.6667	96.6667	96.6667	96.6667			90	80	90	90	90	90	100			100	92.3077	100	100	90.9091	90.9091	100			88.8889	81.25	90	94.1176	100	100	94.1176
426	100	100	100	100	100	100	96.6667			100	100	100	100	100	100	90			100	100	100	100	100	100	91.6667			100	100	100	100	100	100	100
427	100	96.6667	96.6667	100	100	96.6667	100			100	100	100	100	100	90	100			100	92.3077	94.7368	100	100	90.9091	100			100	100	100	100	100	100	100
428	100	100	96.6667	100	100	100	100			100	100	90	100	100	100	100			100	100	94.7368	100	100	100	100			100	100	100	100	100	100	100

## Sheet: Round10
Laboratory	AR（%）									RP（%）									RD（%）									SD（%）
	INH	EMB	RFP	KM	AK	CPM	OFX	PZA		INH	EMB	RFP	KM	AK	CPM	OFX	PZA		INH	EMB	RFP	KM	AK	CPM	OFX	PZA		INH	EMB	RFP	KM	AK	CPM	OFX	PZA
1	100	90	96.6667	96.6667	100	100	96.67			100	80	100	100	100	100	100			100	72.7273	94.1176	100	100	100	100			100	100	100	94.4444	100	100	94.7368
2	100	100	100							100	100	100							100	100	100	100	100	100	100			100	100	100	100	100	100	100
3	100	93.3333	96.6667	93.3333	93.3333	96.6667	100			100	90	100	90	90	90	100			100	81.8182	94.1176	100	100	100	100			100	100	100	88.8889	90.4762	95	100
4	100	86.6667	96.6667	93.3333	100	76.6667	80			100	90	100	80	100	70	60			100	63.6364	94.1176	81.8182	100	22.2222	40			100	100	100	100	100	100	100
5	93.3333	93.3333	93.3333	100	100	93.3333	93.3333			80	90	80	100	100	100	90			94.1176	100	94.1176	100	100	88.8889	90			91.6667	88.8889	91.6667	100	100	95	94.7368
6	93.3333	66.6667	86.6667	86.6667	86.6667	66.6667	76.6667			90	70	80	80	80	60	70			94.1176	18.1818	82.3529	81.8182	87.5	11.1111	40			91.6667	94.4444	91.6667	88.8889	85.7143	90	94.7368
7	100	100	96.6667	100	100	50	100	93.3333		100	100	90	100	100	30	100	80		100	100	100	100	100	11.1111	100	92.8571		100	100	91.6667	100	100	65	100	93.3333
8	100	100	96.6667	100	100	93.3333	100			100	100	100	100	100	90	100			100	100	100	100	100	77.7778	100			100	100	91.6667	100	100	100	100
9	96.6667	96.6667	93.3333							100	90	80							100	100	100	100	100	100	100			91.6667	94.4444	83.3333	100	100	100	100
10	100	96.6667	93.3333	96.6667		96.6667	96.6667			100	100	90	100		90	100			100	100	88.2353	100	100	100	100			100	94.4444	100	94.4444	100	95	94.7368
11	96.6667	96.6667	96.6667	96.6667	96.6667	90	96.6667			100	100	100	100	100	90	100			100	100	100	100	100	77.7778	100			91.6667	94.4444	91.6667	94.4444	95.2381	95	94.7368
12	96.6667	96.6667	96.6667	96.6667	96.6667	83.3333	96.6667			100	100	100	100	100	80	100			100	100	100	100	100	55.5556	100			91.6667	94.4444	91.6667	94.4444	95.2381	95	94.7368
13	100	100	100	100	93.1034	86.2069	100			100	100	100	100	90	80	100			100	100	100	100	100	55.5556	100			100	100	100	100	90.4762	100	100
14	100	100	96.5517	100	89.6552	89.6552	96.5517			100	100	90	100	90	80	90			100	100	94.1176	100	100	66.6667	90			100	100	100	100	85.7143	100	100
15	100	100	96.5517	100	100	89.6552	100			100	100	90	100	100	80	100			100	100	94.1176	100	100	66.6667	100			100	100	100	100	100	100	100
16	100	96.5517	100	100	100	93.1034	100			100	90	100	100	100	90	100			100	90.9091	100	100	100	77.7778	100			100	100	100	100	100	100	100
17	100	100	100	100	100	89.6552	100			100	100	100	100	100	90	100			100	100	100	100	100	66.6667	100			100	100	100	100	100	100	100
18	100	100	100	100	100	89.6552	100			100	100	100	100	100	80	100			100	100	100	100	100	66.6667	100			100	100	100	100	100	100	100
19	100	100	100	100	100	92.8571	100			100	100	100	100	100	90	100			100	100	100	100	100	77.7778	100			100	100	100	100	100	100	100
20	100	96.5517	100	100	100	96.5517	96.5517			100	90	100	100	100	100	90			100	90.9091	100	100	100	88.8889	90			100	100	100	100	100	100	100
21	100	96.5517	100	100	100	93.1034	100			100	100	100	100	100	90	100			100	90.9091	100	100	100	77.7778	100			100	100	100	100	100	100	100
22	100	100	100	100	100	86.2069	100			100	100	100	100	100	80	100			100	100	100	100	100	55.5556	100			100	100	100	100	100	100	100
23	100	100	100	100	100	93.1034	100			100	100	100	100	100	90	100			100	100	100	100	100	77.7778	100			100	100	100	100	100	100	100
24	100	100	96.5517	100	100	89.6552	100			100	100	90	100	100	80	100			100	100	94.1176	100	100	66.6667	100			100	100	100	100	100	100	100
25	100	100	100	100	100	93.1034	100			100	100	100	100	100	90	100			100	100	100	100	100	77.7778	100			100	100	100	100	100	100	100
26	100	100	100	100	100	89.6552	100			100	100	100	100	100	80	100			100	100	100	100	100	77.7778	100			100	100	100	100	100	95	100
27	96.5517	100	100	93.1034	100	82.7586	100			90	100	100	100	100	80	100			94.1176	100	100	81.8182	100	44.4444	100			100	100	100	100	100	100	100
28	100	93.1034	100	100	100	82.7586	100			100	90	100	100	100	80	100			100	81.8182	100	100	100	44.4444	100			100	100	100	100	100	100	100
29	96.5517	100	96.5517	100	100	86.2069	100			90	100	90	100	100	80	100			94.1176	100	94.1176	100	100	55.5556	100			100	100	100	100	100	100	100
30	100	100	96.5517	100	93.1034	82.7586	93.1034			100	100	90	100	90	70	90			100	100	94.1176	100	100	55.5556	80			100	100	100	100	90.4762	95	100
31	100	96.5517	100	96.5517	100	86.2069	96.5517			100	90	100	100	100	80	90			100	90.9091	100	90.9091	100	55.5556	90			100	100	100	100	100	100	100
32	100	100	100	96.6667	96.6667	96.6667	96.6667			100	100	100	100	100	100	90			100	100	100	90.9091	100	88.8889	90			100	100	100	100	95.2381	100	100
33	100	100	96.6667	93.3333	100	93.3333	100			100	100	90	90	100	100	100			100	100	94.1176	81.8182	100	77.7778	100			100	100	100	100	100	100	100
34	60	83.3333	66.6667	73.3333	93.3333	70	76.6667			50	80	60	60	90	60	60			29.4118	54.5455	41.1765	27.2727	75	11.1111	30			100	100	100	100	100	95	100
35	100	96.6667	100	96.6667	100	93.3333	96.6667			100	90	100	100	100	100	90			100	90.9091	100	90.9091	100	77.7778	90			100	100	100	100	100	100	100
36	96.5517	100	93.1034	100	96.5517	89.6552	96.5517			90	100	90	100	100	80	90			94.1176	100	88.2353	100	100	66.6667	90			100	100	100	100	95.2381	100	100
37	100	96.6667	100	100	100	96.6667	100			100	90	100	100	100	100	100			100	100	100	100	100	88.8889	100			100	94.4444	100	100	100	100	100
38	100	100	100	100	100	93.3333	100			100	100	100	100	100	90	100			100	100	100	100	100	77.7778	100			100	100	100	100	100	100	100
39	96.6667	96.6667	100	100	100	93.3333	100			100	90	100	100	100	90	100			94.1176	90.9091	100	100	100	77.7778	100			100	100	100	100	100	100	100
40	100	100	96.6667	100	100	96.6667	96.6667			100	100	90	100	100	100	90			100	100	94.1176	100	100	88.8889	90			100	100	100	100	100	100	100
41	90	96.6667	93.3333	93.3333	93.3333	90	93.3333			90	100	90	90	90	90	90			94.1176	100	100	100	100	88.8889	100			83.3333	94.4444	83.3333	88.8889	90.4762	90	89.4737
42	100	100	100	100	100	100	93.3333			100	100	100	100	100	100	100			100	100	100	100	100	100	100			100	100	100	100	100	100	89.4737
43	96.6667	100	96.6667	100	100	100	100			100	100	90	100	100	100	100			94.1176	100	94.1176	100	100	100	100			100	100	100	100	100	100	100
44	100	89.6552	100	89.6552	96.5517	72.4138	89.6552			100	88.8889	100	77.7778	88.8889	66.6667	77.7778			100	72.7273	100	72.7273	87.5	22.2222	72.7273			100	100	100	100	100	95	100
45	100	100	93.3333	100	100	93.3333	100			100	100	90	100	100	100	100			100	100	88.2353	100	100	77.7778	100			100	100	100	100	100	100	100
46	96.6667	100	93.3333	100	96.6667	100	100			100	100	90	100	100	100	100			94.1176	100	88.2353	100	100	100	100			100	100	100	100	95.2381	100	100
47	100	100	90	93.3333	93.3333	90	93.3333			100	100	80	80	90	80	80			100	100	88.2353	100	100	77.7778	90			100	100	91.6667	88.8889	90.4762	95	94.7368
48	100	100	96.6667	100	100	96.6667	100			100	100	100	100	100	100	100			100	100	94.1176	100	100	88.8889	100			100	100	100	100	100	100	100
49	96.6667	96.6667	90	63.3333	96.6667	86.6667	90			100	100	90	60	100	90	80			100	100	88.2353	9.09091	100	66.6667	80			91.6667	94.4444	91.6667	94.4444	95.2381	95	94.7368
50	100	100	96.6667	100	100	96.6667	100			100	100	100	100	100	90	100			100	100	94.1176	100	100	88.8889	100			100	100	100	100	100	100	100
51	100	100	96.6667	100	100	96.6667	100			100	100	100	100	100	100	100			100	100	94.1176	100	100	88.8889	100			100	100	100	100	100	100	100
52	83.3333	96.6667	90	86.6667	93.3333	86.6667	93.3333			80	90	80	70	80	80	80			70.5882	90.9091	82.3529	72.7273	75	55.5556	80			100	100	100	94.4444	100	100	100
53	100	100	96.6667	100	100	100	100			100	100	100	100	100	100	100			100	100	94.1176	100	100	100	100			100	100	100	100	100	100	100
54	83.3333	83.3333	96.6667	76.6667	83.3333	80				70	60	90	60	80	70				100	72.7273	100	100	87.5	77.7778	100			58.3333	88.8889	91.6667	61.1111	80.9524	80	100
55	100	100	96.6667	100	100	100	96.6667			100	100	100	100	100	100	100			100	100	94.1176	100	100	100	100			100	100	100	100	100	100	94.7368
56	100	100	96.6667	100	100	100	96.6667			100	100	100	100	100	100	100			100	100	94.1176	100	100	100	100			100	100	100	100	100	100	94.7368
57	100	100	83.3333	93.3333	90	90	96.6667			100	100	70	90	80	90	90			100	100	76.4706	90.9091	75	66.6667	90			100	100	91.6667	94.4444	95.2381	100	100
58	100	100	96.6667	100	100	93.3333	100			100	100	100	100	100	100	100			100	100	94.1176	100	100	77.7778	100			100	100	100	100	100	100	100
59	96.6667	100	93.3333	100	100	100	100			100	100	90	100	100	100	100			94.1176	100	88.2353	100	100	100	100			100	100	100	100	100	100	100
60	100	100	100	100	100	100	100			100	100	100	100	100	100	100			100	100	100	100	100	100	100			100	100	100	100	100	100	100
61	100	100	100	100	100	96.6667	100			100	100	100	100	100	100	100			100	100	100	100	100	88.8889	100			100	100	100	100	100	100	100
62	100	100	96.6667	100	100	96.6667	100			100	100	90	100	100	100	100			100	100	100	100	100	88.8889	100			100	100	91.6667	100	100	100	100
63	100	100	100	100	100	96.6667	100			100	100	100	100	100	100	100			100	100	100	100	100	88.8889	100			100	100	100	100	100	100	100
64	100	100	96.6667	100	100	93.3333	100			100	100	90	100	100	90	100			100	100	94.1176	100	100	77.7778	100			100	100	100	100	100	100	100
65	100	100	100	100	100	90	100			100	100	100	100	100	80	100			100	100	100	100	100	66.6667	100			100	100	100	100	100	100	100
66	100	100	100	100	100	93.3333	100			100	100	100	100	100	90	100			100	100	100	100	100	77.7778	100			100	100	100	100	100	100	100
67	100	100	100	100	100	93.3333	100			100	100	100	100	100	90	100			100	100	100	100	100	77.7778	100			100	100	100	100	100	100	100
68	100	100	100	100	100	93.3333	100			100	100	100	100	100	90	100			100	100	100	100	100	77.7778	100			100	100	100	100	100	100	100
69	100	100	100	100	100	96.6667	100			100	100	100	100	100	100	100			100	100	100	100	100	88.8889	100			100	100	100	100	100	100	100
70	100	100	96.6667	100	100	90	96.6667			100	100	90	100	100	90	90			100	100	94.1176	100	100	66.6667	90			100	100	100	100	100	100	100
71	100	100	100	100	100	93.3333	100			100	100	100	100	100	90	100			100	100	100	100	100	77.7778	100			100	100	100	100	100	100	100
72	100	100	96.6667	100	100	93.3333	100			100	100	90	100	100	90	100			100	100	94.1176	100	100	77.7778	100			100	100	100	100	100	100	100
73	100	100	96.6667	100	100	96.6667	100			100	100	90	100	100	100	100			100	100	94.1176	100	100	88.8889	100			100	100	100	100	100	100	100
74	100	100	96.6667	100	100	93.3333	100			100	100	90	100	100	90	100			100	100	94.1176	100	100	77.7778	100			100	100	100	100	100	100	100
75	100	100	93.3333	100	100	93.3333	100			100	100	90	100	100	90	100			100	100	88.2353	100	100	77.7778	100			100	100	100	100	100	100	100
76	100	100	96.6667	100	100	96.6667	100			100	100	90	100	100	100	100			100	100	94.1176	100	100	88.8889	100			100	100	100	100	100	100	100
77	96.6667	100	96.6667	100	100	96.6667	100			90	100	90	100	100	100	100			94.1176	100	94.1176	100	100	88.8889	100			100	100	100	100	100	100	100
78	96.6667	100	96.6667	100	100	96.6667	100			90	100	90	100	100	100	100			94.1176	100	94.1176	100	100	88.8889	100			100	100	100	100	100	100	100
79	100	100	100	100	100	100	100			100	100	100	100	100	100	100			100	100	100	100	100	100	100			100	100	100	100	100	100	100
80	100	100	100	100	100	100	100			100	100	100	100	100	100	100			100	100	100	100	100	100	100			100	100	100	100	100	100	100
81	100	90	96.6667	100	100	83.3333	100			100	80	100	100	100	80	100			100	72.7273	94.1176	100	100	44.4444	100			100	100	100	100	100	100	100
82	96.6667	100	93.3333	100	100	96.6667	96.6667			90	100	90	100	100	100	100			94.1176	100	88.2353	100	100	88.8889	90			100	100	100	100	100	100	100
83	93.3333	100	93.3333	100	100	93.3333	96.6667			90	100	90	100	100	90	90			88.2353	100	88.2353	100	100	77.7778	90			100	100	100	100	100	100	100
84	100	100	100							100	100	100							100	100	100	100	100	100	100			100	100	100	100	100	100	100
85	100	100	96.6667	100	100	96.6667	100			100	100	90	100	100	100	100			100	100	100	100	100	88.8889	100			100	100	91.6667	100	100	100	100
86	100	100	100	100	100	96.6667	100			100	100	100	100	100	100	100			100	100	100	100	100	88.8889	100			100	100	100	100	100	100	100
87	100	100	100	100	100	93.3333	100			100	100	100	100	100	90	100			100	100	100	100	100	77.7778	100			100	100	100	100	100	100	100
88	100	100	100	100	100	96.6667	86.6667			100	100	100	100	100	100	70			100	100	100	100	100	88.8889	100			100	100	100	100	100	100	78.9474
89	100	100	100	100	100	96.6667	100			100	100	100	100	100	100	100			100	100	100	100	100	88.8889	100			100	100	100	100	100	100	100
90	100	100	96.6667	100	100	93.3333	100			100	100	90	100	100	90	100			100	100	100	100	100	77.7778	100			100	100	91.6667	100	100	100	100
91	100	100	100	100	100	96.6667	100			100	100	100	100	100	100	100			100	100	100	100	100	88.8889	100			100	100	100	100	100	100	100
92	100	100	96.6667	100	100	93.3333	100			100	100	90	100	100	90	100			100	100	100	100	100	77.7778	100			100	100	91.6667	100	100	100	100
93	100	100	100	100	100	96.6667	100			100	100	100	100	100	100	100			100	100	100	100	100	88.8889	100			100	100	100	100	100	100	100
94	100	100	100	100	100	96.6667	100			100	100	100	100	100	100	100			100	100	100	100	100	88.8889	100			100	100	100	100	100	100	100
95	100	100	100	100	100	96.6667	100			100	100	100	100	100	100	100			100	100	100	100	100	88.8889	100			100	100	100	100	100	100	100
96	100	100	100	100	100	93.3333	100			100	100	100	100	100	90	100			100	100	100	100	100	77.7778	100			100	100	100	100	100	100	100
97	100	100	100	100	100	96.6667	100			100	100	100	100	100	100	100			100	100	100	100	100	88.8889	100			100	100	100	100	100	100	100
98	100	100	100	100	100	86.6667	96.6667			100	100	100	100	100	80	90			100	100	100	100	100	55.5556	90			100	100	100	100	100	100	100
99	100	100	100	100	100	80	100			100	100	100	100	100	80	100			100	100	100	100	100	33.3333	100			100	100	100	100	100	100	100
100	100	96.6667	96.6667	100	100	90	96.6667			100	90	90	100	100	90	90			100	90.9091	94.1176	100	100	66.6667	90			100	100	100	100	100	100	100
101	100	100	100	100	100	86.6667	96.6667			100	100	100	100	100	80	90			100	100	100	100	100	55.5556	90			100	100	100	100	100	100	100
102	100	100	100	100	100	93.3333	100			100	100	100	100	100	90	100			100	100	100	100	100	77.7778	100			100	100	100	100	100	100	100
103	100	100	96.6667	100	100	93.3333	96.6667			100	100	90	100	100	90	90			100	100	100	100	100	77.7778	90			100	100	91.6667	100	100	100	100
104	100	100	96.6667	100	96.6667	96.6667	100			100	100	100	100	90	100	100			100	100	100	100	100	88.8889	100			100	100	91.6667	100	95.2381	100	100
105	100	100	100	100	100	93.3333	100			100	100	100	100	100	90	100			100	100	100	100	100	77.7778	100			100	100	100	100	100	100	100
106	100	100	100	100	100	80	100			100	100	100	100	100	80	100			100	100	100	100	100	33.3333	100			100	100	100	100	100	100	100
107	96.6667	100	96.6667	100	100	76.6667	100			100	100	90	100	100	70	100			100	100	94.1176	100	100	22.2222	100			91.6667	100	100	100	100	100	100
108	96.6667	96.6667	96.6667	90	100	73.3333	90			90	100	100	80	100	70	90			94.1176	90.9091	94.1176	72.7273	100	11.1111	70			100	100	100	100	100	100	100
109	93.3333	96.6667	90	93.3333	96.6667	93.3333	96.6667			90	90	90	80	100	90	90			94.1176	100	82.3529	90.9091	100	88.8889	100			91.6667	94.4444	100	94.4444	95.2381	95	94.7368
110	100	100	100	100	100	83.3333	100			100	100	100	100	100	70	100			100	100	100	100	100	44.4444	100			100	100	100	100	100	100	100
111	96.6667	100	93.3333	96.6667	100	96.6667	96.6667	56.6667		90	100	90	100	100	100	90	50		94.1176	100	88.2353	90.9091	100	88.8889	90	42.8571		100	100	100	100	100	100	100	66.6667
112	100	100	100	100	100	100	100			100	100	100	100	100	100	100			100	100	100	100	100	100	100			100	100	100	100	100	100	100
113	100	100	100	100	100	93.3333	96.6667			100	100	100	100	100	90	90			100	100	100	100	100	77.7778	90			100	100	100	100	100	100	100
114	100	100	100	100	100	80	96.6667			100	100	100	100	100	80	90			100	100	100	100	100	33.3333	100			100	100	100	100	100	100	94.7368
115	100	90	100	100	100	100	100	83.3333		100	80	100	100	100	100	100	70		100	72.7273	100	100	100	100	100	78.5714		100	100	100	100	100	100	100	86.6667
116	100	100	100	100	100	96.6667	90			100	100	100	100	100	100	80			100	100	100	100	100	88.8889	90			100	100	100	100	100	100	89.4737
117	100	96.6667	100	96.6667	100	100	100			100	90	100	100	100	100	100			100	90.9091	100	90.9091	100	100	100			100	100	100	100	100	100	100
118	100	100	100	100	100	96.6667	100			100	100	100	100	100	100	100			100	100	100	100	100	88.8889	100			100	100	100	100	100	100	100
119	100	96.6667	100	100	100	93.3333	96.6667			100	90	100	100	100	90	90			100	90.9091	100	100	100	77.7778	90			100	100	100	100	100	100	100
120	100	96.6667	100	96.6667	96.6667	93.3333	100			100	90	100	100	100	90	100			100	100	100	100	100	88.8889	100			100	94.4444	100	94.4444	95.2381	95	100
121	100	100	96.6667	100	96.6667	93.3333	100			100	100	90	100	90	90	100			100	100	94.1176	100	100	77.7778	100			100	100	100	100	95.2381	100	100
122	100	96.6667	96.6667	93.3333	100	96.6667	100			100	90	90	90	100	100	100			100	90.9091	94.1176	81.8182	100	88.8889	100			100	100	100	100	100	100	100
123	100	100	96.6667	100	100	93.3333	96.6667			100	100	90	100	100	90	90			100	100	94.1176	100	100	77.7778	90			100	100	100	100	100	100	100
124	100	96.6667	96.6667	100	100	93.3333	100			100	90	90	100	100	90	100			100	90.9091	94.1176	100	100	77.7778	100			100	100	100	100	100	100	100
125	96.6667	96.6667	100	100	100	93.3333	100			90	100	100	100	100	90	100			100	90.9091	100	100	100	77.7778	100			91.6667	100	100	100	100	100	100
126	96.6667	96.6667	100	100	96.6667	90	96.6667			90	90	100	100	90	80	90			100	100	100	100	100	77.7778	90			91.6667	94.4444	100	100	95.2381	95	100
127	100	100	100	96.6667	100	93.3333	100			100	100	100	100	100	90	100			100	100	100	90.9091	100	77.7778	100			100	100	100	100	100	100	100
128	100	96.6667	100	96.6667	96.6667	96.6667	96.6667			100	90	100	90	90	100	90			100	90.9091	100	100	100	88.8889	90			100	100	100	94.4444	95.2381	100	100
129	100	100	100	100	100	93.3333	100			100	100	100	100	100	90	100			100	100	100	100	100	77.7778	100			100	100	100	100	100	100	100
130	100	100	100	100	100	96.6667	100			100	100	100	100	100	100	100			100	100	100	100	100	88.8889	100			100	100	100	100	100	100	100
131	100	96.6667	100	100	100	93.3333	96.6667			100	90	100	100	100	90	90			100	90.9091	100	100	100	77.7778	90			100	100	100	100	100	100	100
132	100	100	100	100	100	100	100			100	100	100	100	100	100	100			100	100	100	100	100	100	100			100	100	100	100	100	100	100
133	100	100	100	100	93.3333	43.3333	100			100	100	100	100	90	30	100			100	100	100	100	100	11.1111	100			100	100	100	100	90.4762	55	100
134	100	100	100	100	66.6667	43.3333	100	96.6667		100	100	100	100	50	30	100	90		100	100	100	100	87.5	11.1111	100	92.8571		100	100	100	100	57.1429	55	100	100
135	100	100	100	93.3333	66.6667	43.3333	100	96.6667		100	100	100	80	50	30	100	90		100	100	100	100	87.5	11.1111	100	92.8571		100	100	100	88.8889	57.1429	55	100	100
136	100	100	100	100	93.3333	43.3333	100			100	100	100	100	90	30	100			100	100	100	100	100	11.1111	100			100	100	100	100	90.4762	55	100
137	100	100	100	100	100	44.8276	100	82.7586		100	100	100	100	100	33.3333	100	77.7778		100	100	100	100	100	11.1111	100	85.7143		100	100	100	100	100	60	100	80
138	100	100	100	100	93.3333	43.3333	100			100	100	100	100	90	30	100			100	100	100	100	100	11.1111	100			100	100	100	100	90.4762	55	100
139	100	100	100	100	93.1034	44.8276	100	89.6552		100	100	100	100	88.8889	33.3333	100	88.8889		100	100	100	100	100	11.1111	100	92.8571		100	100	100	100	90.4762	60	100	86.6667
140	100	100	100	100	93.3333	43.3333	100			100	100	100	100	90	30	100			100	100	100	100	100	11.1111	100			100	100	100	100	90.4762	55	100
141	100	100	100	100	100	44.8276	100			100	100	100	100	100	33.3333	100			100	100	100	100	100	11.1111	100			100	100	100	100	100	60	100
142	100	100	100	100	93.3333	43.3333	100			100	100	100	100	90	30	100			100	100	100	100	100	11.1111	100			100	100	100	100	90.4762	55	100
143	100	100	100	100	96.6667	43.3333	100	80		100	100	100	100	90	30	100	80		100	100	100	100	100	11.1111	100	92.8571		100	100	100	100	95.2381	55	100	66.6667
144	100	100	100	100	93.3333	43.3333	100	76.6667		100	100	100	100	90	30	100	80		100	100	100	100	100	11.1111	100	92.8571		100	100	100	100	90.4762	55	100	60
145	100	100	100	100	93.1034	44.8276	100			100	100	100	100	88.8889	33.3333	100			100	100	100	100	100	11.1111	100			100	100	100	100	90.4762	60	100
146	96.6667	100	100	100	93.3333	43.3333	100	90		90	100	100	100	90	30	100	80		100	100	100	100	100	11.1111	100	92.8571		91.6667	100	100	100	90.4762	55	100	86.6667
147	100	100	100	100	93.3333	43.3333	100			100	100	100	100	90	30	100			100	100	100	100	100	11.1111	100			100	100	100	100	90.4762	55	100
148	100	100	100	100	93.3333	43.3333	100	86.6667		100	100	100	100	90	30	100	80		100	100	100	100	100	11.1111	100	92.8571		100	100	100	100	90.4762	55	100	80
149	100	100	100	100	93.3333	43.3333	100	93.3333		100	100	100	100	90	30	100	90		100	100	100	100	100	11.1111	100	92.8571		100	100	100	100	90.4762	55	100	93.3333
150	100	100	100	100	93.3333	43.3333	100			100	100	100	100	90	30	100			100	100	100	100	100	11.1111	100			100	100	100	100	90.4762	55	100
151	100	100	100	100	89.6552	44.8276	100	93.1034		100	100	100	100	77.7778	33.3333	100	88.8889		100	100	100	100	100	11.1111	100	92.8571		100	100	100	100	85.7143	60	100	93.3333
152	100	100	100	96.5517	96.5517	44.8276	100	82.7586		100	100	100	100	88.8889	33.3333	100	66.6667		100	100	100	100	100	11.1111	100	92.8571		100	100	100	94.4444	95.2381	60	100	73.3333
153	100	100	100	100	93.3333	43.3333	100			100	100	100	100	90	30	100			100	100	100	100	100	11.1111	100			100	100	100	100	90.4762	55	100
154	100	100	100	100	93.3333	43.3333	100	96.6667		100	100	100	100	90	30	100	90		100	100	100	100	100	11.1111	100	92.8571		100	100	100	100	90.4762	55	100	100
155	100	100	100	100	93.3333	43.3333	100			100	100	100	100	90	30	100			100	100	100	100	100	11.1111	100			100	100	100	100	90.4762	55	100
156	100	100	100	100	93.3333	43.3333	100			100	100	100	100	90	30	100			100	100	100	100	100	11.1111	100			100	100	100	100	90.4762	55	100
157	100	100	100	100	93.3333	43.3333	100	93.3333		100	100	100	100	90	30	100	80		100	100	100	100	100	11.1111	100	92.8571		100	100	100	100	90.4762	55	100	93.3333
158	100	96.6667	100	100	96.6667	50	100	90		100	90	100	100	90	30	100	80		100	90.9091	100	100	100	11.1111	100	92.8571		100	100	100	100	95.2381	65	100	86.6667
159	100	100	100	100	93.3333	43.3333	100	96.6667		100	100	100	100	90	30	100	90		100	100	100	100	100	11.1111	100	92.8571		100	100	100	100	90.4762	55	100	100
160	100	100	100	100	89.6552	44.8276	100	93.1034		100	100	100	100	77.7778	33.3333	100	88.8889		100	100	100	100	100	11.1111	100	92.8571		100	100	100	100	85.7143	60	100	93.3333
161	100	86.2069	79.3103	100	96.5517	44.8276	100	82.7586		100	88.8889	77.7778	100	88.8889	33.3333	100	77.7778		100	100	64.7059	100	100	11.1111	100	85.7143		100	77.7778	100	100	95.2381	60	100	80
162	100	100	96.6667	100	90	43.3333	100	86.6667		100	100	90	100	80	30	100	80		100	100	100	100	100	11.1111	100	92.8571		100	100	91.6667	100	85.7143	55	100	80
163	100	100	100	100	93.3333	43.3333	100	93.3333		100	100	100	100	90	30	100	90		100	100	100	100	100	11.1111	100	92.8571		100	100	100	100	90.4762	55	100	93.3333
164	100	100	100	96.6667	90	43.3333	100	86.6667		100	100	100	100	90	30	100	80		100	100	100	100	100	11.1111	100	92.8571		100	100	100	94.4444	85.7143	55	100	80
165	100	100	100	100	100	96.6667	100			100	100	100	100	100	100	100			100	100	100	100	100	88.8889	100			100	100	100	100	100	100	100
166	90	70	93.3333	80	90	83.3333				90	60	100	80	90	90				94.1176	90.9091	94.1176	81.8182	87.5	88.8889	100			83.3333	55.5556	91.6667	77.7778	90.4762	80	100
167	100	100	100	96.6667	100	93.3333	100			100	100	100	90	100	90	100			100	100	100	100	100	77.7778	100			100	100	100	94.4444	100	100	100
168	96.6667	100	96.6667	100	100	96.6667	96.6667			90	100	90	100	100	100	90			94.1176	100	94.1176	100	100	88.8889	90			100	100	100	100	100	100	100
169	100	100	100	96.6667	100	93.3333	100			100	100	100	90	100	90	100			100	100	100	100	100	77.7778	100			100	100	100	94.4444	100	100	100
170	100	100	100	96.6667	100	93.3333	100			100	100	100	90	100	90	100			100	100	100	100	100	77.7778	100			100	100	100	94.4444	100	100	100
171	100	100	100	93.3333	100	93.3333	100			100	100	100	90	100	90	100			100	100	100	100	100	77.7778	100			100	100	100	88.8889	100	100	100
172	100	100	100	93.3333	100	93.3333	100			100	100	100	90	100	90	100			100	100	100	100	100	77.7778	100			100	100	100	88.8889	100	100	100
173	100	100	100	93.3333	100	93.3333	100			100	100	100	90	100	90	100			100	100	100	100	100	77.7778	100			100	100	100	88.8889	100	100	100
174	100	100	100	100	100	93.3333	100			100	100	100	100	100	90	100			100	100	100	100	100	77.7778	100			100	100	100	100	100	100	100
175	100	100	100	100	100	93.3333	100			100	100	100	100	100	90	100			100	100	100	100	100	77.7778	100			100	100	100	100	100	100	100
176	100	100	100	100	100	93.3333	100			100	100	100	100	100	90	100			100	100	100	100	100	77.7778	100			100	100	100	100	100	100	100
177	100	100	100	100	100	93.3333	100			100	100	100	100	100	90	100			100	100	100	100	100	77.7778	100			100	100	100	100	100	100	100
178	100	100	100	100	100	96.6667	100			100	100	100	100	100	100	100			100	100	100	100	100	88.8889	100			100	100	100	100	100	100	100
179	100	100	100	100	100	96.6667	100			100	100	100	100	100	100	100			100	100	100	100	100	88.8889	100			100	100	100	100	100	100	100
180	96.6667	100	100	100	100	100	100			90	100	100	100	100	100	100			100	100	100	100	100	100	100			91.6667	100	100	100	100	100	100
181	93.3333	96.6667	96.6667	96.6667	96.6667	96.6667	96.6667			90	100	100	100	100	100	100			100	100	100	100	100	100	100			83.3333	94.4444	91.6667	94.4444	95.2381	95	94.7368
182	93.3333	100	96.6667	100	100	96.6667	96.6667			90	100	90	100	100	100	90			88.2353	100	94.1176	100	100	88.8889	100			100	100	100	100	100	100	94.7368
183	93.3333	100	93.3333	100	100	90	96.6667			90	100	80	100	100	80	90			88.2353	100	88.2353	100	100	66.6667	100			100	100	100	100	100	100	94.7368
184	93.3333	93.3333	93.3333	93.3333	93.3333	86.6667	96.6667			90	90	90	90	90	80	100			94.1176	90.9091	94.1176	90.9091	87.5	66.6667	100			91.6667	94.4444	91.6667	94.4444	95.2381	95	94.7368
185	93.3333	86.6667	86.6667	90	93.3333	86.6667	96.6667			90	90	80	80	90	80	100			94.1176	90.9091	82.3529	81.8182	87.5	66.6667	100			91.6667	83.3333	91.6667	94.4444	95.2381	95	94.7368
186	100	100	100	100	100	93.3333	100			100	100	100	100	100	90	100			100	100	100	100	100	77.7778	100			100	100	100	100	100	100	100
187	100	100	100	100	100	93.3333	100			100	100	100	100	100	90	100			100	100	100	100	100	77.7778	100			100	100	100	100	100	100	100
188	100	100	96.6667	100	100	96.6667	100			100	100	100	100	100	100	100			100	100	94.1176	100	100	88.8889	100			100	100	100	100	100	100	100
189	100	100	100	96.6667	100	93.3333	96.6667			100	100	100	90	100	90	90			100	100	100	90.9091	100	77.7778	90			100	100	100	100	100	100	100
190	100	100	100	100	100	93.3333	100			100	100	100	100	100	90	100			100	100	100	100	100	77.7778	100			100	100	100	100	100	100	100
191	96.6667	100	100	96.6667	83.3333	100	93.3333	86.6667		90	100	100	90	80	100	90	80		94.1176	100	100	90.9091	100	100	80	92.8571		100	100	100	100	76.1905	100	100	80
192	100	100	100	100	90	96.6667	100			100	100	100	100	90	90	100			100	100	100	100	100	100	100			100	100	100	100	85.7143	95	100
193	100	100	100	100	83.3333	93.3333	100	93.3333		100	100	100	100	90	90	100	90		100	100	100	100	100	77.7778	100	100		100	100	100	100	76.1905	100	100	86.6667
194	100	100	100	100	100	96.6667	100			100	100	100	100	100	100	100			100	100	100	100	100	88.8889	100			100	100	100	100	100	100	100
195	100	100	100	100	100	96.6667	100			100	100	100	100	100	100	100			100	100	100	100	100	88.8889	100			100	100	100	100	100	100	100
196	100	100	96.6667	100	100	93.3333	96.6667			100	100	90	100	100	90	90			100	100	94.1176	100	100	77.7778	90			100	100	100	100	100	100	100
197	100	100	96.6667	100	96.6667	93.3333	96.6667			100	100	100	100	90	90	100			100	100	100	100	100	77.7778	100			100	100	91.6667	100	95.2381	100	94.7368
198	100	100	100	100	100	93.3333	100			100	100	100	100	100	90	100			100	100	100	100	100	77.7778	100			100	100	100	100	100	100	100
199	100	93.3333	100	100	100	93.3333	96.6667			100	90	100	100	100	90	90			100	81.8182	100	100	100	77.7778	90			100	100	100	100	100	100	100
200	100	100	100	100	100	93.3333	100			100	100	100	100	100	90	100			100	100	100	100	100	77.7778	100			100	100	100	100	100	100	100
201	100	100	100	100	96.6667	90	100			100	100	100	100	90	80	100			100	100	100	100	100	66.6667	100			100	100	100	100	95.2381	100	100
202	100	100	100	100	100	93.3333	100			100	100	100	100	100	90	100			100	100	100	100	100	77.7778	100			100	100	100	100	100	100	100
203	100	100	96.6667	96.6667	100	93.3333	100			100	100	100	100	100	100	100			100	100	94.1176	90.9091	100	77.7778	100			100	100	100	100	100	100	100
204	100	96.6667	100	96.6667	100	83.3333	100			100	100	100	100	100	80	100			100	90.9091	100	90.9091	100	44.4444	100			100	100	100	100	100	100	100
205	100	100	100	96.6667	100	80	100			100	100	100	90	100	80	100			100	100	100	90.9091	100	33.3333	100			100	100	100	100	100	100	100
206	100	100	100	96.6667	100	96.6667	100			100	100	100	90	100	100	100			100	100	100	90.9091	100	88.8889	100			100	100	100	100	100	100	100
207	100	96.6667	96.6667	90	96.6667	83.3333	93.3333			100	90	100	80	90	80	90			100	90.9091	94.1176	72.7273	87.5	44.4444	80			100	100	100	100	100	100	100
208	100	100	100	96.6667	96.6667	86.6667	100			100	100	100	90	90	80	100			100	100	100	90.9091	87.5	55.5556	100			100	100	100	100	100	100	100
209	100	100	100	96.6667	100	93.3333	96.6667			100	100	100	90	100	90	100			100	100	100	90.9091	100	77.7778	90			100	100	100	100	100	100	100
210	100	100	100	96.6667	100	86.6667	100			100	100	100	90	100	80	100			100	100	100	90.9091	100	55.5556	100			100	100	100	100	100	100	100
211	100	100	100	96.6667	100	93.3333	100			100	100	100	90	100	90	100			100	100	100	90.9091	100	77.7778	100			100	100	100	100	100	100	100
212	100	100	100	96.6667	100	93.3333	100			100	100	100	90	100	90	100			100	100	100	90.9091	100	77.7778	100			100	100	100	100	100	100	100
213	100	100	100	96.6667	100	86.6667	100			100	100	100	90	100	80	100			100	100	100	90.9091	100	66.6667	100			100	100	100	100	100	95	100
214	100	100	100	96.6667	100	86.6667	100			100	100	100	90	100	80	100			100	100	100	90.9091	100	55.5556	100			100	100	100	100	100	100	100
215	100	100	100	100	100	96.6667	100			100	100	100	100	100	100	100			100	100	100	100	100	88.8889	100			100	100	100	100	100	100	100
216	100	100	100	96.6667	100	93.3333	100			100	100	100	90	100	90	100			100	100	100	90.9091	100	77.7778	100			100	100	100	100	100	100	100
217	100	100	100	100	100	96.6667	100			100	100	100	100	100	100	100			100	100	100	100	100	88.8889	100			100	100	100	100	100	100	100
218	100	100	100	100	100	96.6667	100			100	100	100	100	100	100	100			100	100	100	100	100	88.8889	100			100	100	100	100	100	100	100
219	100	90	96.6667	100	93.3333	76.6667	100	93.3333		100	80	100	100	80	60	100	90		100	72.7273	94.1176	100	100	100	100	92.8571		100	100	100	100	90.4762	65	100	93.3333
220	93.3333	100	93.3333	93.3333	96.6667	96.6667	90			80	100	90	90	100	100	70			100	100	88.2353	81.8182	87.5	88.8889	90			83.3333	100	100	100	100	100	89.4737
221	100	100	100	100	96.6667	96.6667	100			100	100	100	100	90	100	100			100	100	100	100	100	88.8889	100			100	100	100	100	95.2381	100	100
222	96.6667	100	96.6667	100	100	96.6667	96.6667			90	100	90	100	100	100	90			94.1176	100	94.1176	100	100	88.8889	90			100	100	100	100	100	100	100
223	100	96.6667	100	100	100	93.3333	96.6667			100	100	100	100	100	90	90			100	90.9091	100	100	100	77.7778	90			100	100	100	100	100	100	100
224	100	100	100	96.6667	100	96.6667	100			100	100	100	100	100	100	100			100	100	100	90.9091	100	88.8889	100			100	100	100	100	100	100	100
225	100	96.6667	100	100	100	93.3333	96.6667			100	100	100	100	100	90	90			100	90.9091	100	100	100	77.7778	90			100	100	100	100	100	100	100
226	100	100	100	100	96.6667	96.6667	100			100	100	100	100	90	100	100			100	100	100	100	100	88.8889	100			100	100	100	100	95.2381	100	100
227	100	100	100	96.6667	100	93.3333	96.6667			100	100	100	100	100	100	90			100	100	100	90.9091	100	77.7778	90			100	100	100	100	100	100	100
228	96.6667	96.6667	96.6667	96.6667	96.6667	93.3333	96.6667			100	100	100	100	100	100	100			100	100	100	100	100	88.8889	100			91.6667	94.4444	91.6667	94.4444	95.2381	95	94.7368
229	100	100	100	100	96.6667	96.6667	100			100	100	100	100	90	100	100			100	100	100	100	100	88.8889	100			100	100	100	100	95.2381	100	100
230	100	100	100	100	100	93.3333	100			100	100	100	100	100	100	100			100	100	100	100	100	77.7778	100			100	100	100	100	100	100	100
231	100	100	96.6667	100	100	90	100			100	100	90	100	100	90	100			100	100	94.1176	100	100	66.6667	100			100	100	100	100	100	100	100
232	100	100	100	96.6667	96.6667	96.6667	96.6667			100	100	100	90	90	100	90			100	100	100	100	100	88.8889	90			100	100	100	94.4444	95.2381	100	100
233	100	100	96.6667	96.6667	100	90	93.3333			100	100	90	100	100	90	90			100	100	94.1176	90.9091	100	77.7778	80			100	100	100	100	100	95	100
234	96.6667	100	96.6667	96.6667	93.3333	93.3333	96.6667			90	100	90	90	80	90	90			100	100	100	100	100	88.8889	100			91.6667	100	91.6667	94.4444	90.4762	95	94.7368
235	93.3333	96.6667	90	93.3333	93.3333	93.3333	93.3333			90	100	90	100	100	100	90			100	100	88.2353	90.9091	87.5	88.8889	90			83.3333	94.4444	91.6667	94.4444	95.2381	95	94.7368
236	90	86.6667	80	90	90	76.6667	100			90	80	70	80	80	70	100			82.3529	63.6364	64.7059	72.7273	75	22.2222	100			100	100	100	100	95.2381	100	100
237	100	100	100	100	100	96.6667	100			100	100	100	100	100	100	100			100	100	100	100	100	88.8889	100			100	100	100	100	100	100	100
238	100	100	100	100	100	96.6667	100			100	100	100	100	100	100	100			100	100	100	100	100	88.8889	100			100	100	100	100	100	100	100
239	100	100	100	100	100	93.3333	100			100	100	100	100	100	90	100			100	100	100	100	100	77.7778	100			100	100	100	100	100	100	100
240	96.6667	100	96.6667	100	100	96.6667	96.6667			90	100	100	100	100	100	90			94.1176	100	94.1176	100	100	88.8889	90			100	100	100	100	100	100	100
241	100	100	100	100	100	93.3333	100			100	100	100	100	100	90	100			100	100	100	100	100	77.7778	100			100	100	100	100	100	100	100
242	100	100	100	96.6667	100	96.6667	100			100	100	100	100	100	100	100			100	100	100	100	100	88.8889	100			100	100	100	94.4444	100	100	100
243	100	100	100	100	100	96.6667	100			100	100	100	100	100	100	100			100	100	100	100	100	88.8889	100			100	100	100	100	100	100	100
244	100	100	100	100	100	96.6667	96.6667			100	100	100	100	100	100	100			100	100	100	100	100	88.8889	100			100	100	100	100	100	100	94.7368
245	100	100	96.6667	100	100	96.6667	100			100	100	90	100	100	100	100			100	100	94.1176	100	100	88.8889	100			100	100	100	100	100	100	100
246	100	100	96.6667	100	100	96.6667	100			100	100	100	100	100	100	100			100	100	94.1176	100	100	88.8889	100			100	100	100	100	100	100	100
247	100	100	100	100	100	96.6667	100			100	100	100	100	100	100	100			100	100	100	100	100	88.8889	100			100	100	100	100	100	100	100
248	100	100	100	100	100	96.6667	100			100	100	100	100	100	100	100			100	100	100	100	100	88.8889	100			100	100	100	100	100	100	100
249	100	100	100	100	100	96.6667	96.6667			100	100	100	100	100	100	90			100	100	100	100	100	88.8889	90			100	100	100	100	100	100	100
250	96.6667	100	100	100	100	96.6667	100			90	100	100	100	100	100	100			100	100	100	100	100	88.8889	100			91.6667	100	100	100	100	100	100
251	100	100	100	100	100	96.6667	100			100	100	100	100	100	100	100			100	100	100	100	100	88.8889	100			100	100	100	100	100	100	100
252	100	100	100	96.6667	100	96.6667	100			100	100	100	100	100	100	100			100	100	100	100	100	88.8889	100			100	100	100	94.4444	100	100	100
253	93.3333	93.3333	93.3333	93.3333	100	93.3333	90			80	80	80	80	100	90	70			94.1176	90.9091	94.1176	90.9091	100	77.7778	80			91.6667	94.4444	91.6667	94.4444	100	100	94.7368
254	90	83.3333	76.6667	90	93.3333	93.3333	90			80	70	70	90	90	90	90			82.3529	72.7273	58.8235	72.7273	75	77.7778	100			100	88.8889	100	100	100	100	84.2105
255	73.3333	86.6667	83.3333	93.3333	86.6667	86.6667	90			60	90	80	100	90	80	90			76.4706	90.9091	70.5882	90.9091	87.5	88.8889	100			66.6667	83.3333	100	94.4444	85.7143	85	84.2105
256	100	96.6667	100	100	96.6667	96.6667	100			100	90	100	100	100	90	100			100	90.9091	100	100	87.5	88.8889	100			100	100	100	100	100	100	100
257	100	100	100	100	100	96.6667	100			100	100	100	100	100	100	100			100	100	100	100	100	88.8889	100			100	100	100	100	100	100	100
258	96.6667	100	96.6667	96.6667	100	93.3333	96.6667	76.6667		90	100	90	100	100	100	90	70		94.1176	100	94.1176	90.9091	100	88.8889	90	50		100	100	100	100	100	95	100	100
259	63.3333	86.6667	63.3333	76.6667	80	83.3333	83.3333			50	70	60	60	70	80	60			35.2941	72.7273	35.2941	36.3636	25	44.4444	50			100	94.4444	100	100	100	100	100
260	100	96.6667	100	100	100	90	96.6667			100	100	100	100	100	80	90			100	90.9091	100	100	100	66.6667	90			100	100	100	100	100	100	100
261	100	100	100	100	100	96.6667	100			100	100	100	100	100	100	100			100	100	100	100	100	88.8889	100			100	100	100	100	100	100	100
262	100	100	100	100	100	96.6667	100			100	100	100	100	100	100	100			100	100	100	100	100	88.8889	100			100	100	100	100	100	100	100
263	100	100	100	100	100	96.6667	100			100	100	100	100	100	100	100			100	100	100	100	100	88.8889	100			100	100	100	100	100	100	100
264	100	100	96.6667	96.6667	96.6667	96.6667	100			100	100	90	90	90	100	100			100	100	94.1176	90.9091	87.5	88.8889	100			100	100	100	100	100	100	100
265	100	100	93.3333	100	100	96.6667	100			100	100	90	100	100	100	100			100	100	88.2353	100	100	88.8889	100			100	100	100	100	100	100	100
266	100	100	100	100	100	96.6667	100			100	100	100	100	100	100	100			100	100	100	100	100	88.8889	100			100	100	100	100	100	100	100
267	100	93.3333	100	100	100	100	100			100	90	100	100	100	100	100			100	81.8182	100	100	100	100	100			100	100	100	100	100	100	100
268	100	100	100	100	100	96.6667	100			100	100	100	100	100	100	100			100	100	100	100	100	88.8889	100			100	100	100	100	100	100	100
269	100	100	100	100	100	100	100			100	100	100	100	100	100	100			100	100	100	100	100	100	100			100	100	100	100	100	100	100
270	100	100	100	100	100	96.6667	93.3333			100	100	100	100	100	100	80			100	100	100	100	100	88.8889	80			100	100	100	100	100	100	100
271	100	100	100	100	100	96.6667	100			100	100	100	100	100	100	100			100	100	100	100	100	88.8889	100			100	100	100	100	100	100	100
272	100	100	100	100	100	100	100			100	100	100	100	100	100	100			100	100	100	100	100	100	100			100	100	100	100	100	100	100
273	100	100	100	100	100	96.6667	100			100	100	100	100	100	100	100			100	100	100	100	100	88.8889	100			100	100	100	100	100	100	100
274	100	100	100	100	100	96.6667	100			100	100	100	100	100	100	100			100	100	100	100	100	88.8889	100			100	100	100	100	100	100	100
275	100	100	100	96.6667	96.6667	96.6667	96.6667			100	100	100	90	90	100	90			100	100	100	100	100	88.8889	90			100	100	100	94.4444	95.2381	100	100
276	100	100	100	100	100	96.6667	100			100	100	100	100	100	100	100			100	100	100	100	100	88.8889	100			100	100	100	100	100	100	100
277	100	100	100	100	100	96.6667	100			100	100	100	100	100	100	100			100	100	100	100	100	88.8889	100			100	100	100	100	100	100	100
278	100	90	100	93.3333	100	86.6667	100			100	90	100	90	100	80	100			100	72.7273	100	81.8182	100	88.8889	100			100	100	100	100	100	85	100
279	100	100	100	100	100	96.6667	100			100	100	100	100	100	100	100			100	100	100	100	100	88.8889	100			100	100	100	100	100	100	100
280	100	93.3333	100	90	100	96.6667	100			100	90	100	90	100	90	100			100	81.8182	100	72.7273	100	88.8889	100			100	100	100	100	100	100	100
281	100	100	100	100	100	96.6667	100			100	100	100	100	100	100	100			100	100	100	100	100	88.8889	100			100	100	100	100	100	100	100
282	100	100	100	100	100	96.6667	100			100	100	100	100	100	100	100			100	100	100	100	100	88.8889	100			100	100	100	100	100	100	100
283	100	100	100	100	100	96.6667	100			100	100	100	100	100	100	100			100	100	100	100	100	88.8889	100			100	100	100	100	100	100	100
284	100	96.6667	100	100	100	43.3333	100	93.3333		100	100	100	100	100	30	100	90		100	90.9091	100	100	100	11.1111	100	85.7143		100	100	100	100	100	55	100	100
285	100	100	100	100	100	93.3333	100			100	100	100	100	100	90	100			100	100	100	100	100	77.7778	100			100	100	100	100	100	100	100
286	100	100	100	100	100	96.6667	100			100	100	100	100	100	100	100			100	100	100	100	100	88.8889	100			100	100	100	100	100	100	100
287	100	100	100	100	100	96.6667	100			100	100	100	100	100	100	100			100	100	100	100	100	88.8889	100			100	100	100	100	100	100	100
288	100	100	100	100	100	96.6667	100			100	100	100	100	100	100	100			100	100	100	100	100	88.8889	100			100	100	100	100	100	100	100
289	100	100	100	100	100	96.6667	100			100	100	100	100	100	100	100			100	100	100	100	100	88.8889	100			100	100	100	100	100	100	100
290	100	100	100	100	100	96.6667	100			100	100	100	100	100	100	100			100	100	100	100	100	88.8889	100			100	100	100	100	100	100	100
291	100	100	100	100	100	96.6667	100			100	100	100	100	100	100	100			100	100	100	100	100	88.8889	100			100	100	100	100	100	100	100
292	100	100	100	100	100	96.6667	100			100	100	100	100	100	100	100			100	100	100	100	100	88.8889	100			100	100	100	100	100	100	100
293	100	100	100	100	100	96.6667	100			100	100	100	100	100	100	100			100	100	100	100	100	88.8889	100			100	100	100	100	100	100	100
294	100	100	100	100	100	96.6667	100			100	100	100	100	100	100	100			100	100	100	100	100	88.8889	100			100	100	100	100	100	100	100
295	100	100	100	100	100	96.6667	100			100	100	100	100	100	100	100			100	100	100	100	100	88.8889	100			100	100	100	100	100	100	100
296	100	100	100	100	100	96.6667	100			100	100	100	100	100	100	100			100	100	100	100	100	88.8889	100			100	100	100	100	100	100	100
297	100	100	100	100	100	43.3333	100	93.3333		100	100	100	100	100	30	100	90		100	100	100	100	100	11.1111	100	85.7143		100	100	100	100	100	55	100	100
298	100	100	100	100	100	96.6667	100			100	100	100	100	100	100	100			100	100	100	100	100	88.8889	100			100	100	100	100	100	100	100
299	100	100	100	100	100	93.3333	100			100	100	100	100	100	90	100			100	100	100	100	100	77.7778	100			100	100	100	100	100	100	100
300	100	100	100	100	100	93.3333	100			100	100	100	100	100	90	100			100	100	100	100	100	77.7778	100			100	100	100	100	100	100	100
301	100	100	100	100	100	93.3333	100			100	100	100	100	100	90	100			100	100	100	100	100	77.7778	100			100	100	100	100	100	100	100
302	100	100	100	100	100	93.3333	100			100	100	100	100	100	90	100			100	100	100	100	100	77.7778	100			100	100	100	100	100	100	100
303	100	100	100	100	100	96.6667	100			100	100	100	100	100	100	100			100	100	100	100	100	88.8889	100			100	100	100	100	100	100	100
304	100	100	100	100	100	100	96.6667			100	100	100	100	100	100	100			100	100	100	100	100	100	100			100	100	100	100	100	100	89.4737
305	96.6667	100	100	100	100	100	100	90		90	100	100	100	100	100	100	80		100	100	100	100	100	100	100	92.8571		91.6667	100	100	100	100	100	100	86.6667
306	100	100	100	100	100	100	100	93.3333		100	100	100	100	100	100	100	90		100	100	100	100	100	100	100	92.8571		100	100	100	100	100	100	100	93.3333
307	100	96.6667	100	96.6667	93.3333	96.6667	100			100	90	100	90	90	100	100			100	90.9091	100	90.9091	100	88.8889	100			100	100	100	100	90.4762	100	100
308	96.6667	96.6667	100	100	93.3333	96.6667	96.6667			90	90	100	100	90	100	90			94.1176	100	100	100	100	88.8889	90			100	94.4444	100	100	90.4762	100	100
309	96.6667	100	96.6667		93.3333	90				90	100	90		80	80				100	100	94.1176	100	87.5	66.6667	100			91.6667	100	100	100	95.2381	100	100
310	100	96.6667	100	100	93.3333	96.6667	100			100	90	100	100	90	100	100			100	100	100	100	100	88.8889	100			100	94.4444	100	100	90.4762	100	100
311	100	100	100	100	93.3333	96.6667	100			100	100	100	100	90	100	100			100	100	100	100	100	88.8889	100			100	100	100	100	90.4762	100	100
312	100	100	100	100	93.3333	96.6667	100			100	100	100	100	90	100	100			100	100	100	100	100	88.8889	100			100	100	100	100	90.4762	100	100
313	100	100	100	100	100	93.3333	100			100	100	100	100	100	100	100			100	100	100	100	100	77.7778	100			100	100	100	100	100	100	100
314	100	96.6667	93.3333	100	100	90	96.6667			100	90	90	100	100	80	100			100	100	88.2353	100	100	100	90			100	94.4444	100	100	100	85	100
315	96.6667	96.6667	100	100	96.6667	96.6667	100			90	90	100	100	90	90	100			94.1176	90.9091	100	100	100	88.8889	100			100	100	100	100	95.2381	100	100
316	100	100	100	100	86.6667	93.3333	100			100	100	100	100	80	90	100			100	100	100	100	87.5	77.7778	100			100	100	100	100	85.7143	100	100
317	96.6667	93.3333	100	96.6667	96.6667	86.6667	100			90	80	100	100	100	70	100			100	81.8182	100	100	100	66.6667	100			91.6667	100	100	94.4444	95.2381	95	100
318	86.6667	93.3333	93.3333	90	76.6667	93.3333	86.6667			90	90	90	80	60	90	70			76.4706	90.9091	88.2353	72.7273	75	77.7778	70			100	94.4444	100	100	76.1905	100	94.7368
319	100	100	100	100	100	100	96.6667			100	100	100	100	100	100	90			100	100	100	100	100	100	90			100	100	100	100	100	100	100
320	90	96.6667	100	96.6667	96.6667	93.3333	100			90	100	100	90	90	90	100			88.2353	100	100	90.9091	87.5	77.7778	100			91.6667	94.4444	100	100	100	100	100
321	96.6667	100	100	96.6667	100	100	100			90	100	100	90	100	100	100			100	100	100	100	100	100	100			91.6667	100	100	94.4444	100	100	100
322	96.6667	93.3333	93.3333	86.6667	86.6667	76.6667	93.3333			90	100	90	90	70	50	100			94.1176	81.8182	88.2353	100	87.5	77.7778	90			100	100	100	77.7778	85.7143	75	94.7368
323	96.6667	93.3333	90	93.3333	93.3333	93.3333	93.3333			90	90	80	90	90	80	80			94.1176	81.8182	82.3529	81.8182	100	77.7778	80			100	100	100	100	90.4762	100	100
324	100	100	100	100	96.6667	100	100			100	100	100	100	100	100	100			100	100	100	100	100	100	100			100	100	100	100	95.2381	100	100
325	100	96.6667	100	93.3333	96.6667	96.6667	100			100	90	100	100	90	90	100			100	100	100	90.9091	100	100	100			100	94.4444	100	94.4444	95.2381	95	100
326	96.6667	100	96.6667	100	96.6667	86.6667	96.6667			100	100	100	100	100	70	90			94.1176	100	94.1176	100	100	66.6667	90			100	100	100	100	95.2381	95	100
327	96.6667	96.6667	93.3333	96.6667	100	96.6667	100			100	100	90	90	100	90	100			100	100	94.1176	100	100	100	100			91.6667	94.4444	91.6667	94.4444	100	95	100
328	96.6667	93.3333	100	100	96.6667	96.6667	96.6667			90	80	100	100	90	90	100			100	100	100	100	87.5	100	100			91.6667	88.8889	100	100	100	95	94.7368
329	100	100	100	100	100	96.6667	100			100	100	100	100	100	100	100			100	100	100	100	100	88.8889	100			100	100	100	100	100	100	100
330	100	96.6667	100	100	96.6667	100	100			100	90	100	100	90	100	100			100	90.9091	100	100	87.5	100	100			100	100	100	100	100	100	100
331	100	90	96.6667	100	100	93.3333	100			100	90	90	100	100	90	100			100	72.7273	100	100	100	77.7778	100			100	100	91.6667	100	100	100	100
332	80	80	90	90	86.6667	100	100	86.6667		60	60	90	80	80	100	100	70		70.5882	54.5455	82.3529	72.7273	50	100	100	85.7143		91.6667	94.4444	100	100	100	100	100	86.6667
333	93.3333	90	86.6667	86.6667	80	80	100			90	80	80	90	70	70	100			88.2353	72.7273	94.1176	90.9091	87.5	44.4444	100			100	100	75	83.3333	76.1905	95	100
334	100	93.3333	93.3333	93.3333	96.6667	83.3333	96.6667			100	90	90	90	100	70	90			100	81.8182	94.1176	81.8182	100	44.4444	100			100	100	91.6667	100	95.2381	100	94.7368
335	100	96.6667	93.3333	100	96.6667	93.3333	96.6667			100	100	90	100	90	90	90			100	90.9091	94.1176	100	87.5	77.7778	90			100	100	91.6667	100	100	100	100
336	100	90	93.3333	100	100	90	96.6667			100	90	80	100	100	80	90			100	72.7273	94.1176	100	100	66.6667	90			100	100	91.6667	100	100	100	100
337	100	93.3333	93.3333	96.6667	90	96.6667	96.6667			100	90	80	90	80	100	90			100	81.8182	94.1176	100	87.5	88.8889	90			100	100	91.6667	94.4444	90.4762	100	100
338	100	90	93.3333	93.3333	96.6667	86.6667	100			100	80	80	90	90	80	100			100	72.7273	94.1176	81.8182	100	55.5556	100			100	100	91.6667	100	95.2381	100	100
339	93.1034	82.7586	93.1034	89.6552	93.1034	86.2069	93.1034			80	70	90	90	90	80	90			94.1176	63.6364	94.1176	81.8182	75	55.5556	80			91.6667	94.4444	91.6667	94.4444	100	100	100
340	90	93.3333	90	90	90	80	90			80	90	70	90	80	60	80			100	81.8182	94.1176	90.9091	100	44.4444	90			75	100	83.3333	88.8889	85.7143	95	89.4737
341	100	86.6667	100	100	100	86.6667	100			100	80	100	100	100	80	100			100	63.6364	100	100	100	55.5556	100			100	100	100	100	100	100	100
342	96.6667	83.3333	100	100	93.3333	76.6667	100			90	80	100	100	80	70	100			94.1176	54.5455	100	100	75	22.2222	100			100	100	100	100	100	100	100
343	100	93.3333	96.6667	100	100	96.6667	100			100	90	90	100	100	100	100			100	81.8182	100	100	100	88.8889	100			100	100	91.6667	100	100	100	100
344	93.3333	96.6667	96.6667	96.6667	96.6667	83.3333	90			90	90	90	100	90	70	80			94.1176	90.9091	100	100	87.5	44.4444	70			91.6667	100	91.6667	94.4444	100	100	100
345	100	90	96.6667	100	100	90	100			100	80	90	100	100	90	100			100	72.7273	100	100	100	66.6667	100			100	100	91.6667	100	100	100	100
346	100	93.3333	93.3333	90	93.3333	90	96.6667			100	90	90	90	90	100	100			100	81.8182	100	81.8182	87.5	77.7778	100			100	100	83.3333	94.4444	95.2381	95	94.7368
347	93.3333	93.3333	90	96.6667	90	93.3333	96.6667			90	90	80	100	80	100	100			100	90.9091	100	100	100	88.8889	100			83.3333	94.4444	75	94.4444	85.7143	95	94.7368
348	100	100	100	100	100	96.6667	100			100	100	100	100	100	100	100			100	100	100	100	100	88.8889	100			100	100	100	100	100	100	100
349	100	100	100	100	100	93.3333	100			100	100	100	100	100	90	100			100	100	100	100	100	88.8889	100			100	100	100	100	100	95	100
350	100	100	100	96.6667	100	90	100			100	100	100	100	100	90	100			100	100	100	90.9091	100	88.8889	100			100	100	100	100	100	90	100
351	100	100	96.6667	100	96.6667	90	90			100	100	100	100	100	80	80			100	100	94.1176	100	100	66.6667	70			100	100	100	100	95.2381	100	100
352	100	100	100	100	100	96.6667	100			100	100	100	100	100	100	100			100	100	100	100	100	88.8889	100			100	100	100	100	100	100	100
353	96.6667	100	96.6667	100	100	100	93.3333			90	100	90	100	100	100	90			94.1176	100	94.1176	100	100	100	80			100	100	100	100	100	100	100
354	100	100	100	100	96.6667	96.6667	100			100	100	100	100	100	100	100			100	100	100	100	87.5	88.8889	100			100	100	100	100	100	100	100
355	100	100	100	100	100	93.3333	100			100	100	100	100	100	90	100			100	100	100	100	100	77.7778	100			100	100	100	100	100	100	100
356	96.6667	100	96.6667	100	96.6667	93.3333	90			90	100	90	100	100	90	80			94.1176	100	94.1176	100	100	77.7778	100			100	100	100	100	95.2381	100	84.2105
357	100	100	100	100	100	100	100			100	100	100	100	100	100	100			100	100	100	100	100	100	100			100	100	100	100	100	100	100
358	96.6667	100	96.6667	96.6667	100	90	96.6667			90	100	100	100	100	90	100			94.1176	100	94.1176	100	100	77.7778	90			100	100	100	94.4444	100	95	100
359	100	100	100	100	100	90	100			100	100	100	100	100	90	100			100	100	100	100	100	66.6667	100			100	100	100	100	100	100	100
360	96.6667	86.6667	93.3333	96.6667	100	86.6667	100			100	70	100	100	100	80	100			94.1176	90.9091	88.2353	90.9091	100	66.6667	100			100	83.3333	100	100	100	95	100
361	96.6667	86.6667	100	96.6667	100	86.6667	96.6667			90	80	100	100	100	80	100			100	90.9091	100	90.9091	100	66.6667	90			91.6667	83.3333	100	100	100	95	100
362	100	100	100	100	100	96.6667	100			100	100	100	100	100	100	100			100	100	100	100	100	88.8889	100			100	100	100	100	100	100	100
363	100	100	96.6667	100	100	96.6667	100			100	100	100	100	100	100	100			100	100	94.1176	100	100	88.8889	100			100	100	100	100	100	100	100
364	100	100	100	100	100	96.6667	100			100	100	100	100	100	100	100			100	100	100	100	100	88.8889	100			100	100	100	100	100	100	100
365	100	100	100	100	100	100	100			100	100	100	100	100	100	100			100	100	100	100	100	100	100			100	100	100	100	100	100	100
366	100	100	100	100	100	90	100			100	100	100	100	100	90	100			100	100	100	100	100	66.6667	100			100	100	100	100	100	100	100
367	100	100	100	100	100	96.6667	100			100	100	100	100	100	100	100			100	100	100	100	100	88.8889	100			100	100	100	100	100	100	100
368	100	100	96.6667	100	100	93.3333	100			100	100	100	100	100	90	100			100	100	94.1176	100	100	77.7778	100			100	100	100	100	100	100	100
369	100	100	100	100	100	96.6667	100			100	100	100	100	100	100	100			100	100	100	100	100	88.8889	100			100	100	100	100	100	100	100
370	100	100	100	100	100	93.3333	100			100	100	100	100	100	90	100			100	100	100	100	100	77.7778	100			100	100	100	100	100	100	100
371	100	100	100	100	100	86.6667	100			100	100	100	100	100	80	100			100	100	100	100	100	55.5556	100			100	100	100	100	100	100	100
372	100	100	100	100	100	96.6667	100			100	100	100	100	100	100	100			100	100	100	100	100	88.8889	100			100	100	100	100	100	100	100
373	100	100	100	96.6667	96.6667	96.6667	100			100	100	100	100	90	100	100			100	100	100	100	100	88.8889	100			100	100	100	94.4444	95.2381	100	100
374	100	100	100	100	100	93.3333	100			100	100	100	100	100	90	100			100	100	100	100	100	77.7778	100			100	100	100	100	100	100	100
375	100	100	100					83.3333		100	100	100					80		100	100	100	100	100	100	100	92.8571		100	100	100	100	100	100	100	73.3333
376	100	100	100	100	100	93.3333	100			100	100	100	100	100	90	100			100	100	100	100	100	77.7778	100			100	100	100	100	100	100	100
377	93.3333	100	96.6667	100	100	100	93.3333			90	100	90	100	100	100	90			88.2353	100	94.1176	100	100	100	80			100	100	100	100	100	100	100
378	86.6667	96.6667	83.3333	93.3333	100	93.3333	96.6667			90	100	80	90	100	90	90			76.4706	90.9091	76.4706	90.9091	100	77.7778	90			100	100	91.6667	94.4444	100	100	100
379	100	96.6667	96.6667	100	100	100	100			100	100	100	100	100	100	100			100	100	94.1176	100	100	100	100			100	94.4444	100	100	100	100	100
380	100	100	96.6667	100	100	93.3333	100			100	100	100	100	100	90	100			100	100	94.1176	100	100	77.7778	100			100	100	100	100	100	100	100
381	90	96.6667	93.3333	100	96.6667	93.3333	96.6667			80	90	80	100	90	90	90			82.3529	90.9091	88.2353	100	87.5	77.7778	90			100	100	100	100	100	100	100
382	93.3333	100	93.3333	100	96.6667	100	96.6667			90	100	80	100	90	100	90			88.2353	100	88.2353	100	87.5	100	90			100	100	100	100	100	100	100
383	93.3333	100	96.6667	100	100	100	93.3333			90	100	90	100	100	100	90			88.2353	100	94.1176	100	100	100	80			100	100	100	100	100	100	100
384	90	100	93.3333	100	100	96.6667	93.3333			80	100	80	100	100	90	90			82.3529	100	88.2353	100	100	88.8889	80			100	100	100	100	100	100	100
385	56.6667	83.3333	50	53.3333	76.6667	73.3333	76.6667			60	90	50	40	70	60	80			52.9412	90.9091	41.1765	18.1818	100	66.6667	90			58.3333	77.7778	58.3333	72.2222	66.6667	75	68.4211
386	100	100	100	100	100	93.3333	100			100	100	100	100	100	90	100			100	100	100	100	100	77.7778	100			100	100	100	100	100	100	100
387	100	96.6667	96.6667	100	96.6667	96.6667	100			100	90	90	100	90	100	100			100	100	100	100	100	88.8889	100			100	94.4444	91.6667	100	95.2381	100	100
388	100	100	86.6667	96.6667	100	96.6667	93.3333			100	100	80	100	100	100	90			100	100	76.4706	90.9091	100	88.8889	80			100	100	100	100	100	100	100
389	100	100	100	100	100	86.6667	100			100	100	100	100	100	80	100			100	100	100	100	100	55.5556	100			100	100	100	100	100	100	100
390	90	83.3333	86.6667	90	90	76.6667	90	93.3333		80	80	80	80	80	70	80	90		100	81.8182	94.1176	100	100	55.5556	100	85.7143		75	83.3333	75	83.3333	85.7143	85	84.2105	100
391	90	96.6667	96.6667	100	93.3333	100	93.3333			90	90	90	100	80	100	90			82.3529	90.9091	94.1176	100	75	100	80			100	100	100	100	100	100	100
392	76.6667	96.6667	86.6667	96.6667	100	93.3333	93.3333			70	90	80	100	100	90	90			58.8235	90.9091	76.4706	90.9091	100	77.7778	80			100	100	100	100	100	100	100
393	100	100	100	100	100	100	100			100	100	100	100	100	100	100			100	100	100	100	100	100	100			100	100	100	100	100	100	100
394	100	100	100	100	100	96.6667	100			100	100	100	100	100	90	100			100	100	100	100	100	88.8889	100			100	100	100	100	100	100	100
395	100	100	100	100	100	96.6667	100			100	100	100	100	100	100	100			100	100	100	100	100	88.8889	100			100	100	100	100	100	100	100
396	100	100	100	100	100	96.6667	100			100	100	100	100	100	100	100			100	100	100	100	100	88.8889	100			100	100	100	100	100	100	100
397	100	100	100	100	100	93.3333	100			100	100	100	100	100	100	100			100	100	100	100	100	77.7778	100			100	100	100	100	100	100	100
398	100	100	100	100	100	93.3333	100			100	100	100	100	100	90	100			100	100	100	100	100	77.7778	100			100	100	100	100	100	100	100
399	100	96.6667	100	100	100	96.6667	100			100	100	100	100	100	100	100			100	90.9091	100	100	100	88.8889	100			100	100	100	100	100	100	100
400	100	100	100	100	100	93.3333	100			100	100	100	100	100	90	100			100	100	100	100	100	77.7778	100			100	100	100	100	100	100	100
401	100	100	100	100	100	93.3333	100			100	100	100	100	100	90	100			100	100	100	100	100	77.7778	100			100	100	100	100	100	100	100
402	96.6667	100	100	100	100	93.3333	100			90	100	100	100	100	90	100			94.1176	100	100	100	100	77.7778	100			100	100	100	100	100	100	100
403	100	96.6667	100	93.3333	96.6667	93.3333	100			100	100	100	100	90	90	100			100	100	100	81.8182	100	88.8889	100			100	94.4444	100	100	95.2381	95	100
404	100	100	96.6667	100	100	100	100			100	100	90	100	100	100	100			100	100	94.1176	100	100	100	100			100	100	100	100	100	100	100
405	100	100	96.6667	100	96.6667	90	100			100	100	90	100	90	80	100			100	100	94.1176	100	87.5	66.6667	100			100	100	100	100	100	100	100
406	100	100	100	93.3333	96.6667	93.3333	100			100	100	100	90	100	90	100			100	100	100	100	100	77.7778	100			100	100	100	88.8889	95.2381	100	100
407	100	100	96.6667	100	96.6667	86.6667	100			100	100	90	100	90	80	100			100	100	94.1176	100	87.5	55.5556	100			100	100	100	100	100	100	100
408	100	100	96.6667	100	100	86.6667	96.6667			100	100	90	100	100	90	90			100	100	94.1176	100	100	66.6667	90			100	100	100	100	100	95	100
409	100	100	100	100	100	100	100			100	100	100	100	100	100	100			100	100	100	100	100	100	100			100	100	100	100	100	100	100
410	100	100	96.6667	100	100	96.6667	100			100	100	100	100	100	90	100			100	100	94.1176	100	100	88.8889	100			100	100	100	100	100	100	100
411	100	100	100	100	100	100	100			100	100	100	100	100	100	100			100	100	100	100	100	100	100			100	100	100	100	100	100	100
412	100	100	100							100	100	100							100	100	100	100	100	100	100			100	100	100	100	100	100	100
413	100	100	96.6667	100	100	96.6667	100			100	100	100	100	100	100	100			100	100	94.1176	100	100	88.8889	100			100	100	100	100	100	100	100
414	100	100	100	100	100	96.6667	96.6667			100	100	100	100	100	100	90			100	100	100	100	100	88.8889	90			100	100	100	100	100	100	100
415	100	100	93.3333	100	100	93.3333	100			100	100	90	100	100	90	100			100	100	100	100	100	77.7778	100			100	100	83.3333	100	100	100	100
416	100	100	100	100	100	96.6667	96.6667			100	100	100	100	100	100	100			100	100	100	100	100	88.8889	100			100	100	100	100	100	100	94.7368
417	100	100	100	100	100	93.3333	100			100	100	100	100	100	90	100			100	100	100	100	100	77.7778	100			100	100	100	100	100	100	100
418	100	100	96.6667	96.6667	100	96.6667	100			100	100	100	100	100	100	100			100	100	94.1176	90.9091	100	88.8889	100			100	100	100	100	100	100	100
419	100	100	96.6667	100	100	93.3333	100			100	100	100	100	100	90	100			100	100	94.1176	100	100	77.7778	100			100	100	100	100	100	100	100
420	96.6667	100	93.3333	96.6667	100	96.6667	100			90	100	90	90	100	100	100			94.1176	100	100	90.9091	100	88.8889	100			100	100	83.3333	100	100	100	100
421	100	100	100	96.6667	100	96.6667	100			100	100	100	90	100	100	100			100	100	100	90.9091	100	88.8889	100			100	100	100	100	100	100	100
422	100	100	96.6667	100	96.6667	96.6667	100			100	100	90	100	100	100	100			100	100	94.1176	100	87.5	88.8889	100			100	100	100	100	100	100	100
423	100	96.6667	100	100	100	93.3333	96.6667			100	90	100	100	100	90	90			100	100	100	100	100	77.7778	100			100	94.4444	100	100	100	100	94.7368
424	100	96.6667	100	100	100	93.3333	100			100	100	100	100	100	90	100			100	90.9091	100	100	100	77.7778	100			100	100	100	100	100	100	100
425	100	96.6667	93.3333	96.6667	100	96.6667	100			100	100	90	90	100	100	100			100	90.9091	100	90.9091	100	88.8889	100			100	100	83.3333	100	100	100	100
426	96.6667	100	93.3333	100	100	96.6667	96.6667			100	100	90	100	100	100	90			94.1176	100	100	100	100	88.8889	100			100	100	83.3333	100	100	100	94.7368
427	100	100	93.3333	100	96.6667	96.6667	100			100	100	90	100	100	100	100			100	100	100	100	87.5	88.8889	100			100	100	83.3333	100	100	100	100
428	100	100	100	100	100	93.3333	100			100	100	100	100	100	90	100			100	100	100	100	100	77.7778	100			100	100	100	100	100	100	100
429	100	100	96.6667	96.6667	100	96.6667	100			100	100	90	100	100	100	100			100	100	94.1176	90.9091	100	88.8889	100			100	100	100	100	100	100	100
430	100	100	100	96.6667	100	80	100			100	100	100	90	100	80	100			100	100	100	90.9091	100	33.3333	100			100	100	100	100	100	100	100
431	96.6667	100	96.6667	100	100	86.6667	96.6667			90	100	90	100	100	80	90			100	100	100	100	100	55.5556	100			91.6667	100	91.6667	100	100	100	94.7368
432	100	100	100	93.3333	96.6667	83.3333	96.6667			100	100	100	80	90	80	90			100	100	100	81.8182	87.5	44.4444	90			100	100	100	100	100	100	100
433	93.3333	100	96.6667	96.6667	93.3333	83.3333	100			80	100	90	90	80	80	100			88.2353	100	94.1176	100	75	44.4444	100			100	100	100	94.4444	100	100	100
434	96.6667	100	96.6667	100	100	86.6667	100			90	100	90	100	100	80	100			94.1176	100	94.1176	100	100	55.5556	100			100	100	100	100	100	100	100
435	100	100	100	93.3333	100	80	100			100	100	100	90	100	80	100			100	100	100	81.8182	100	33.3333	100			100	100	100	100	100	100	100
436	100	100	100	96.6667	100	86.6667	96.6667			100	100	100	100	100	80	90			100	100	100	100	100	55.5556	90			100	100	100	94.4444	100	100	100
437	96.6667	93.3333	96.6667	96.6667	100	83.3333	96.6667			100	80	100	100	100	80	90			100	81.8182	94.1176	90.9091	100	44.4444	90			91.6667	100	100	100	100	100	100
438	93.3333	93.3333	86.6667	93.3333	93.3333	73.3333	93.3333			90	90	80	90	90	70	80			88.2353	81.8182	76.4706	81.8182	87.5	11.1111	80			100	100	100	100	95.2381	100	100
439	100	100	96.6667	93.3333	100	83.3333	96.6667			100	100	100	100	100	80	90			100	100	100	90.9091	100	44.4444	90			100	100	91.6667	94.4444	100	100	100
440	90	100	96.6667	93.3333	96.6667	80	96.6667			90	100	100	90	100	80	90			82.3529	100	100	81.8182	100	33.3333	90			100	100	91.6667	100	95.2381	100	100
441	93.3333	96.6667	93.3333	96.6667	100	80	96.6667			80	90	100	100	100	70	90			94.1176	90.9091	88.2353	90.9091	100	33.3333	90			91.6667	100	100	100	100	100	100
442	100	100	93.3333	96.6667	100	83.3333	100			100	100	90	100	100	80	100			100	100	88.2353	90.9091	100	44.4444	100			100	100	100	100	100	100	100
443	93.3333	96.6667	86.6667	90	100	76.6667	96.6667			90	100	70	80	100	70	90			88.2353	90.9091	76.4706	72.7273	100	22.2222	90			100	100	100	100	100	100	100
444	100	96.6667	100	96.6667	96.6667	96.6667	100			100	100	100	90	100	100	100			100	90.9091	100	90.9091	87.5	88.8889	100			100	100	100	100	100	100	100
445	100	93.3333	96.6667	100	93.3333	93.3333	100			100	90	90	100	90	90	100			100	81.8182	100	100	75	77.7778	100			100	100	91.6667	100	100	100	100
446	96.6667	96.6667	96.6667	96.6667	93.3333	96.6667	100			90	90	90	90	90	100	100			100	100	100	100	87.5	88.8889	100			91.6667	94.4444	91.6667	94.4444	95.2381	100	100
447	100	86.6667	100	93.3333	96.6667	93.3333	96.6667			100	90	100	90	90	90	90			100	100	100	81.8182	100	77.7778	90			100	77.7778	100	100	95.2381	100	100
448	100	90	100	93.3333	96.6667	86.6667	90			100	80	100	90	100	80	80			100	72.7273	100	81.8182	87.5	55.5556	80			100	100	100	100	100	100	94.7368
449	96.6667	93.3333	100	93.3333	100	96.6667	100			90	90	100	90	100	100	100			94.1176	90.9091	100	81.8182	100	88.8889	100			100	94.4444	100	100	100	100	100
450	100	100	100	100	93.3333	96.6667	100			100	100	100	100	90	100	100			100	100	100	100	87.5	88.8889	100			100	100	100	100	95.2381	100	100
451	93.3333	96.6667	100	96.6667	100	83.3333	96.6667			90	100	100	90	100	80	90			94.1176	90.9091	100	100	100	44.4444	90			91.6667	100	100	94.4444	100	100	100
452	100	100	100	100	100	96.6667	100			100	100	100	100	100	100	100			100	100	100	100	100	88.8889	100			100	100	100	100	100	100	100
453	96.6667	100	96.6667	100	100	93.3333	100			100	100	100	100	100	90	100			94.1176	100	94.1176	100	100	77.7778	100			100	100	100	100	100	100	100
454	100	100	96.6667	100	100	100	100			100	100	100	100	100	100	100			100	100	94.1176	100	100	100	100			100	100	100	100	100	100	100
455	100	100	100	100	100	96.6667	100			100	100	100	100	100	100	100			100	100	100	100	100	88.8889	100			100	100	100	100	100	100	100
456	100	100	100	100	100	93.3333	96.6667			100	100	100	100	100	90	100			100	100	100	100	100	77.7778	100			100	100	100	100	100	100	94.7368
457	100	100	96.6667	96.6667	96.6667	86.6667	96.6667			100	100	90	100	100	70	90			100	100	94.1176	90.9091	87.5	55.5556	90			100	100	100	100	100	100	100

[truncated: 3 more sheets: Round11, Round12, Round13]
