# Supplementary material for: Proficiency of phenotypic drug susceptibility testing for Mycobacterium tuberculosis in China, 2008–2021
Source: PLoS One. 2024 May 29;19(5):e0304265. doi: 10.1371/journal.pone.0304265 (PMC11135779; doi:10.1371/journal.pone.0304265)
Supplement: S1 Table — (XLSX) [file pone.0304265.s004.xlsx]

## Sheet: Sheet1
S1 Table. List of improvement and challenges over the past proficiencity testing
Round (year)	Participant labs	Number of panel strains	DST methods	Identification included	Drug powders provided	Data analysis tools	Challenges	Solutions
1（2008）	Provincial/City labs	30	Solid mediium based DST	No	Yes	EXCEL (basic) based	No	No
4（2011）	Provincial/City labs	30	Solid mediium based DST	No	Yes	EXCEL (function) based	The initial EXCEL based analysis method was unable to meet the increasing data analysis needs due to the increasing number of laboratories	Developed a data analysis table based on EXCEL functions
7（2014）	Provincial/City/county labs	30	Solid mediium based DST/MGIT based DST	No	Yes	EXCEL (function) based	Lack of protocol, some details are unclear	Developed a detailed proficiency testing protocol
8（2016）	Provincial/City/county labs	30	Solid mediium based DST/MGIT based DST	No	No	EXCEL (function) based	High contamination rate in some strains	When allocating strains, the original solid medium was changed to liquid medium. Before transporting the strains, the allocated strains were incubated for 3 days at 37℃ to check for contamination.
9（2017）	Provincial/City/county labs	30	Solid mediium based DST/MGIT based DST/Broth microdilution method	Yes	No	EXCEL (function) based	No	No
12（2020）	Provincial/City/county labs	20	Solid mediium based DST/MGIT based DST/Broth microdilution method	Yes	No	Python based	The initial EXCEL based analysis method was unable to meet the increasing data analysis needs due to the increasing number of laboratories.Too much workload.	Developed a Python based data analysis tool
13（2021）	Provincial/City/county labs	20	Solid mediium based DST/MGIT based DST/Broth microdilution method	Yes	No	Python based	The results report table still relies on manual Excel, with low level of informatization and low efficiency	Plan to establish an information system on quality assurance, but has not yet been implemented
